# Supplementary material for: Inferring Geographic Spread of Flaviviruses Through Analysis of Hypervariable Genomic Regions
Source: Trop Med Infect Dis. 2025 Sep 24;10(10):277. doi: 10.3390/tropicalmed10100277 (PMC12567808; doi:10.3390/tropicalmed10100277)
Supplement: Supplementary file 1 [file tropicalmed-10-00277-s001.zip]

Archive with 2 entries (2 files):
- Suplementary Materials File S2.xlsx
- Suplemmentary Figures and Tables.pdf
