# Supplementary material for: Inferring Geographic Spread of Flaviviruses Through Analysis of Hypervariable Genomic Regions
Source: Trop Med Infect Dis. 2025 Sep 24;10(10):277. doi: 10.3390/tropicalmed10100277 (PMC12567808; doi:10.3390/tropicalmed10100277)
Supplement: Supplementary file 1 [file tropicalmed-10-00277-s001.zip › Suplementary Materials File S2.xlsx]

## Sheet: Genomic analysis
Virus	ID
ZIKV	PP326314
ZIKV	EU545988
ZIKV	KJ776791
ZIKV	KU179098
ZIKV	KU312312
ZIKV	KU365777
ZIKV	KU365778
ZIKV	KU681081
ZIKV	KU707826
ZIKV	KU729217
ZIKV	KU729218
ZIKV	KU758877
ZIKV	KU761560
ZIKV	KU761561
ZIKV	KU761564
ZIKV	KU820897
ZIKV	KU820898
ZIKV	KU820899
ZIKV	KU853012
ZIKV	KU853013
ZIKV	KU866423
ZIKV	KU870645
ZIKV	KU922923
ZIKV	KU922960
ZIKV	KU926309
ZIKV	KU926310
ZIKV	KU937936
ZIKV	KU955590
ZIKV	KU991811
ZIKV	KU997667
ZIKV	KX013000
ZIKV	KX051560
ZIKV	KX051561
ZIKV	KX051562
ZIKV	KX051563
ZIKV	KX056898
ZIKV	KX117076
ZIKV	KX156774
ZIKV	KX156775
ZIKV	KX156776
ZIKV	KX185891
ZIKV	KX197192
ZIKV	KX197205
ZIKV	KX198135
ZIKV	KX247632
ZIKV	KX247646
ZIKV	KX253996
ZIKV	KX262887
ZIKV	KX266255
ZIKV	KX269878
ZIKV	KX280026
ZIKV	KX377336
ZIKV	KX377337
ZIKV	KX421194
ZIKV	KX446950
ZIKV	KX446951
ZIKV	KX447509
ZIKV	KX447510
ZIKV	KX447511
ZIKV	KX447512
ZIKV	KX447513
ZIKV	KX447514
ZIKV	KX447515
ZIKV	KX447516
ZIKV	KX447517
ZIKV	KX520666
ZIKV	KX548902
ZIKV	KX601167
ZIKV	KX601168
ZIKV	KX673530
ZIKV	KX694532
ZIKV	KX694533
ZIKV	KX694534
ZIKV	KX702400
ZIKV	KX766028
ZIKV	KX766029
ZIKV	KX806557
ZIKV	KX811222
ZIKV	KX813683
ZIKV	KX827309
ZIKV	KX832731
ZIKV	KX838904
ZIKV	KX838905
ZIKV	KX838906
ZIKV	KX856011
ZIKV	KX879603
ZIKV	KX879604
ZIKV	KX893855
ZIKV	KX906952
ZIKV	KX922703
ZIKV	KX922704
ZIKV	KX922705
ZIKV	KX922706
ZIKV	KX922707
ZIKV	KX922708
ZIKV	KY003153
ZIKV	KY003154
ZIKV	KY014296
ZIKV	KY014297
ZIKV	KY014299
ZIKV	KY014300
ZIKV	KY014302
ZIKV	KY014303
ZIKV	KY014304
ZIKV	KY014305
ZIKV	KY014312
ZIKV	KY014315
ZIKV	KY014317
ZIKV	KY014318
ZIKV	KY014320
ZIKV	KY014321
ZIKV	KY014324
ZIKV	KY075932
ZIKV	KY075933
ZIKV	KY075934
ZIKV	KY075935
ZIKV	KY075936
ZIKV	KY075937
ZIKV	KY075938
ZIKV	KY075939
ZIKV	KY120348
ZIKV	KY120349
ZIKV	KY120352
ZIKV	KY126351
ZIKV	KY241671
ZIKV	KY241673
ZIKV	KY241676
ZIKV	KY241678
ZIKV	KY241679
ZIKV	KY241680
ZIKV	KY241682
ZIKV	KY241683
ZIKV	KY241686
ZIKV	KY241687
ZIKV	KY241689
ZIKV	KY241690
ZIKV	KY241691
ZIKV	KY241692
ZIKV	KY241696
ZIKV	KY241697
ZIKV	KY241704
ZIKV	KY241706
ZIKV	KY241712
ZIKV	KY241713
ZIKV	KY241714
ZIKV	KY241716
ZIKV	KY241717
ZIKV	KY241720
ZIKV	KY241721
ZIKV	KY241722
ZIKV	KY241724
ZIKV	KY241725
ZIKV	KY241726
ZIKV	KY241727
ZIKV	KY241729
ZIKV	KY241730
ZIKV	KY241733
ZIKV	KY241734
ZIKV	KY241736
ZIKV	KY241738
ZIKV	KY241740
ZIKV	KY241744
ZIKV	KY241749
ZIKV	KY241751
ZIKV	KY241754
ZIKV	KY241756
ZIKV	KY241767
ZIKV	KY241773
ZIKV	KY241776
ZIKV	KY241777
ZIKV	KY241778
ZIKV	KY241779
ZIKV	KY241780
ZIKV	KY241781
ZIKV	KY241783
ZIKV	KY241787
ZIKV	KY272987
ZIKV	KY272991
ZIKV	KY317936
ZIKV	KY317937
ZIKV	KY317938
ZIKV	KY317939
ZIKV	KY317940
ZIKV	KY325464
ZIKV	KY325465
ZIKV	KY325468
ZIKV	KY325469
ZIKV	KY325473
ZIKV	KY328289
ZIKV	KY328290
ZIKV	KY348640
ZIKV	KY415986
ZIKV	KY415988
ZIKV	KY415989
ZIKV	KY441401
ZIKV	KY441402
ZIKV	KY441403
ZIKV	KY558999
ZIKV	KY559005
ZIKV	KY559007
ZIKV	KY559013
ZIKV	KY559015
ZIKV	KY606272
ZIKV	KY606273
ZIKV	KY631492
ZIKV	KY631493
ZIKV	KY631494
ZIKV	KY648934
ZIKV	KY693676
ZIKV	KY693677
ZIKV	KY693678
ZIKV	KY693679
ZIKV	KY693680
ZIKV	KY765317
ZIKV	KY765318
ZIKV	KY765320
ZIKV	KY765323
ZIKV	KY765324
ZIKV	KY765325
ZIKV	KY765326
ZIKV	KY766069
ZIKV	KY785418
ZIKV	KY785420
ZIKV	KY785441
ZIKV	KY785455
ZIKV	KY785466
ZIKV	KY785468
ZIKV	KY785469
ZIKV	KY785475
ZIKV	KY927808
ZIKV	KY967711
ZIKV	KY989971
ZIKV	LC190723
ZIKV	LC191864
ZIKV	LC219720
ZIKV	LC369584
ZIKV	MF073357
ZIKV	MF073358
ZIKV	MF073359
ZIKV	MF098766
ZIKV	MF098768
ZIKV	MF098771
ZIKV	MF159531
ZIKV	MF167360
ZIKV	MF352141
ZIKV	MF384325
ZIKV	MF434517
ZIKV	MF434521
ZIKV	MF434522
ZIKV	MF438286
ZIKV	MF574554
ZIKV	MF574555
ZIKV	MF574556
ZIKV	MF574557
ZIKV	MF574558
ZIKV	MF574559
ZIKV	MF574560
ZIKV	MF574561
ZIKV	MF574562
ZIKV	MF574563
ZIKV	MF574564
ZIKV	MF574565
ZIKV	MF574566
ZIKV	MF574567
ZIKV	MF574568
ZIKV	MF574569
ZIKV	MF574570
ZIKV	MF574571
ZIKV	MF574572
ZIKV	MF574573
ZIKV	MF574575
ZIKV	MF574578
ZIKV	MF574585
ZIKV	MF593625
ZIKV	MF664436
ZIKV	MF692778
ZIKV	MF783072
ZIKV	MF783073
ZIKV	MF794971
ZIKV	MF801378
ZIKV	MF801387
ZIKV	MF801395
ZIKV	MF801398
ZIKV	MF801402
ZIKV	MF801403
ZIKV	MF801406
ZIKV	MF801410
ZIKV	MF801412
ZIKV	MF801413
ZIKV	MF801414
ZIKV	MF801417
ZIKV	MF801418
ZIKV	MF801426
ZIKV	MF988734
ZIKV	MF988743
ZIKV	MF996804
ZIKV	MG494697
ZIKV	MG548660
ZIKV	MG548661
ZIKV	MG645981
ZIKV	MG674718
ZIKV	MG807646
ZIKV	MG807647
ZIKV	MG827392
ZIKV	MH013290
ZIKV	MH055376
ZIKV	MH063262
ZIKV	MH063264
ZIKV	MH119185
ZIKV	MH157202
ZIKV	MH157208
ZIKV	MH157213
ZIKV	MH158236
ZIKV	MH179341
ZIKV	MH255601
ZIKV	MH368551
ZIKV	MH513598
ZIKV	MH513600
ZIKV	MH544701
ZIKV	MH675619
ZIKV	MH675620
ZIKV	MH675621
ZIKV	MH675622
ZIKV	MH675623
ZIKV	MH675624
ZIKV	MH675625
ZIKV	MH675626
ZIKV	MH675627
ZIKV	MH675628
ZIKV	MH675629
ZIKV	MH675630
ZIKV	MH882527
ZIKV	MH882530
ZIKV	MH882531
ZIKV	MH882535
ZIKV	MH882536
ZIKV	MH882538
ZIKV	MH882540
ZIKV	MH882542
ZIKV	MH882543
ZIKV	MH882544
ZIKV	MH882545
ZIKV	MH900227
ZIKV	MK028857
ZIKV	MK028858
ZIKV	MK028859
ZIKV	MK028861
ZIKV	MK049247
ZIKV	MK049248
ZIKV	MK238037
ZIKV	MK241415
ZIKV	MK241416
ZIKV	MK241417
ZIKV	MK269359
ZIKV	MK269360
ZIKV	MK566202
ZIKV	MK696551
ZIKV	MN100039
ZIKV	MN101548
ZIKV	MN124090
ZIKV	MN124091
ZIKV	MN185324
ZIKV	MN185325
ZIKV	MN185326
ZIKV	MN185327
ZIKV	MN185328
ZIKV	MN185329
ZIKV	MN185330
ZIKV	MN185331
ZIKV	MN185332
ZIKV	MN190155
ZIKV	MN473452
ZIKV	MN473454
ZIKV	MN566104
ZIKV	MN566106
ZIKV	MN577543
ZIKV	MN577544
ZIKV	MN577550
ZIKV	MN611472
ZIKV	MT377491
ZIKV	MT377492
ZIKV	MT377493
ZIKV	MT377494
ZIKV	MT377495
ZIKV	MT377496
ZIKV	MT377497
ZIKV	MT377498
ZIKV	MT377499
ZIKV	MT377500
ZIKV	MT377501
ZIKV	MT377502
ZIKV	MT377503
ZIKV	MT377504
ZIKV	MT483911
ZIKV	MT507047
ZIKV	MT507048
ZIKV	MT507049
ZIKV	MT636065
ZIKV	MW008559
ZIKV	MW012428
ZIKV	MW015936
ZIKV	MW122375
ZIKV	MW122377
ZIKV	MW122385
ZIKV	MW122388
ZIKV	MW122389
ZIKV	MW122402
ZIKV	MW122403
ZIKV	MW122404
ZIKV	MW122405
ZIKV	MW122406
ZIKV	MW122407
ZIKV	MW122408
ZIKV	MW122409
ZIKV	MW122411
ZIKV	MW122412
ZIKV	MW122414
ZIKV	MW122415
ZIKV	MW122417
ZIKV	MW122419
ZIKV	MW122420
ZIKV	MW122421
ZIKV	MW122423
ZIKV	MW122425
ZIKV	MW122427
ZIKV	MW122428
ZIKV	MW122429
ZIKV	MW122432
ZIKV	MW122433
ZIKV	MW122434
ZIKV	MW122435
ZIKV	MW122436
ZIKV	MW122438
ZIKV	MW122439
ZIKV	MW122440
ZIKV	MW122442
ZIKV	MW122443
ZIKV	MW122446
ZIKV	MW122447
ZIKV	MW122448
ZIKV	MW122451
ZIKV	MW122454
ZIKV	MW165880
ZIKV	MW165883
ZIKV	MW915411
ZIKV	MW915414
ZIKV	MZ008356
ZIKV	OK571913
ZIKV	OL450364
ZIKV	OL450365
ZIKV	OL450366
ZIKV	OM522327
ZIKV	OM964565
ZIKV	OM964566
ZIKV	OM964567
ZIKV	OM964568
ZIKV	ON142671
ZIKV	ON142672
ZIKV	ON142673
ZIKV	ON142674
ZIKV	ON586852
ZIKV	ON586853
ZIKV	ON586854
ZIKV	OP281680
ZIKV	OP898541
ZIKV	OP898542
ZIKV	OQ338853
ZIKV	OQ661912
ZIKV	OQ661913
ZIKV	OQ661914
ZIKV	OQ661915
ZIKV	OQ661916
ZIKV	OQ661917
ZIKV	OQ661918
ZIKV	OQ661919
ZIKV	PP316139
ZIKV	PP316140
ZIKV	PP626400
ZIKV	PP626401
ZIKV	PP626402
ZIKV	PP626403
ZIKV	PP626405
ZIKV	PP626406
ZIKV	PP626407
ZIKV	PP626408
ZIKV	PP626409
YFV	MF405338
YFV	DQ118157
YFV	GQ379162
YFV	GQ379163
YFV	HM582851
YFV	JF912179
YFV	JF912180
YFV	JF912181
YFV	JF912182
YFV	JF912183
YFV	JF912184
YFV	JF912185
YFV	JF912186
YFV	JF912187
YFV	JF912188
YFV	JF912189
YFV	JF912190
YFV	JN620362
YFV	JX898868
YFV	JX898870
YFV	JX898871
YFV	JX898872
YFV	JX898873
YFV	JX898874
YFV	JX898875
YFV	JX898876
YFV	JX898877
YFV	JX898878
YFV	JX898880
YFV	JX949181
YFV	KM388814
YFV	KM388815
YFV	KM388818
YFV	KU921608
YFV	KU978763
YFV	KU978764
YFV	KU978765
YFV	KX010994
YFV	KX010995
YFV	KX010996
YFV	KX027336
YFV	KX268355
YFV	KY495641
YFV	KY587416
YFV	KY861728
YFV	KY873607
YFV	KY885001
YFV	MF004382
YFV	MF170968
YFV	MF170969
YFV	MF170970
YFV	MF170971
YFV	MF170972
YFV	MF170973
YFV	MF170974
YFV	MF170975
YFV	MF170976
YFV	MF170977
YFV	MF170978
YFV	MF170979
YFV	MF170980
YFV	MF170981
YFV	MF289572
YFV	MF370530
YFV	MF370531
YFV	MF370532
YFV	MF370533
YFV	MF370534
YFV	MF370535
YFV	MF370536
YFV	MF370537
YFV	MF370538
YFV	MF370539
YFV	MF370540
YFV	MF370541
YFV	MF370542
YFV	MF370543
YFV	MF370544
YFV	MF370545
YFV	MF370546
YFV	MF370547
YFV	MF370548
YFV	MF370549
YFV	MF423373
YFV	MF423374
YFV	MF423376
YFV	MF423378
YFV	MF434851
YFV	MF465805
YFV	MF538782
YFV	MF538783
YFV	MF538784
YFV	MF538786
YFV	MG589641
YFV	MG922934
YFV	MG969501
YFV	MH560359
YFV	MH633684
YFV	MH633685
YFV	MH633686
YFV	MH633687
YFV	MH633688
YFV	MH633691
YFV	MH666056
YFV	MK292067
YFV	MK333799
YFV	MK333801
YFV	MK333802
YFV	MK333803
YFV	MK333804
YFV	MK333806
YFV	MK333807
YFV	MK333808
YFV	MK457701
YFV	MK533792
YFV	MK583147
YFV	MK583148
YFV	MK583149
YFV	MK583150
YFV	MK583151
YFV	MK583152
YFV	MK583153
YFV	MK583154
YFV	MK583156
YFV	MK583157
YFV	MK583158
YFV	MK583159
YFV	MK583160
YFV	MK583163
YFV	MK583164
YFV	MK583165
YFV	MK583166
YFV	MK583167
YFV	MK583169
YFV	MK583170
YFV	MK583172
YFV	MK583173
YFV	MK583176
YFV	MK583177
YFV	MK583178
YFV	MK583179
YFV	MK583180
YFV	MK583181
YFV	MK583182
YFV	MK728873
YFV	MK760660
YFV	MK760661
YFV	MK760662
YFV	MK760666
YFV	MN506265
YFV	MN506266
YFV	MN506267
YFV	MN506268
YFV	MN506271
YFV	MN506272
YFV	MN506273
YFV	MN506274
YFV	MN506275
YFV	MN506276
YFV	MN506277
YFV	MN506278
YFV	MN506280
YFV	MN506281
YFV	MN506283
YFV	MN506285
YFV	MN506288
YFV	MN506290
YFV	MN506291
YFV	MN643077
YFV	MN643078
YFV	MN643081
YFV	MN643082
YFV	MN643083
YFV	MN643084
YFV	MN643085
YFV	MN643086
YFV	MN643087
YFV	MN643088
YFV	MN643089
YFV	MN643092
YFV	MN708488
YFV	MN708489
YFV	MN708490
YFV	MN708491
YFV	MN708492
YFV	MN708493
YFV	MN708495
YFV	MN708496
YFV	MN708497
YFV	MN958078
YFV	MT505351
YFV	MT505352
YFV	MW034590
YFV	MW158338
YFV	MW158339
YFV	MW158340
YFV	MW158341
YFV	MW158342
YFV	MW158343
YFV	MW158344
YFV	MW158345
YFV	MW158346
YFV	MW158347
YFV	MW158348
YFV	MW158349
YFV	MW158350
YFV	MW158352
YFV	MW158353
YFV	MW158354
YFV	MW158355
YFV	MW158356
YFV	MW158357
YFV	MW158358
YFV	MW158359
YFV	MW158360
YFV	MW158361
YFV	MW158362
YFV	MW158363
YFV	MW158364
YFV	MW158365
YFV	MW158366
YFV	MW249080
YFV	MW249081
YFV	MW249083
YFV	MW249084
YFV	MW249085
YFV	MW249087
YFV	MW249088
YFV	MW249089
YFV	MW249090
YFV	MW249091
YFV	MW249092
YFV	MW249093
YFV	MW249094
YFV	MW249095
YFV	MW308134
YFV	MW960207
YFV	MZ285906
YFV	MZ595182
YFV	MZ595186
YFV	MZ595188
YFV	MZ595191
YFV	MZ595193
YFV	MZ595195
YFV	MZ595197
YFV	MZ604846
YFV	MZ604848
YFV	MZ604853
YFV	MZ604854
YFV	MZ604856
YFV	MZ604857
YFV	MZ604858
YFV	MZ604864
YFV	MZ604865
YFV	MZ604866
YFV	MZ604867
YFV	MZ604868
YFV	MZ604871
YFV	OM938988
YFV	OM938989
YFV	OM938990
YFV	ON323052
YFV	ON323054
YFV	ON402371
YFV	OP508715
YFV	OQ077983
YFV	OQ675592
YFV	OR052147
YFV	OR119828
YFV	OR882684
YFV	PP025904
WNV	LC489409
WNV	AY701412
WNV	AY701413
WNV	DQ164186
WNV	DQ164187
WNV	DQ164188
WNV	DQ164189
WNV	DQ164190
WNV	DQ164191
WNV	DQ164192
WNV	DQ164193
WNV	DQ164194
WNV	DQ164195
WNV	DQ164196
WNV	DQ164197
WNV	DQ164198
WNV	DQ164199
WNV	DQ164200
WNV	DQ164201
WNV	DQ164202
WNV	DQ164203
WNV	DQ164204
WNV	DQ164205
WNV	DQ164206
WNV	DQ176636
WNV	DQ256376
WNV	DQ431693
WNV	DQ431694
WNV	DQ431695
WNV	DQ431696
WNV	DQ431697
WNV	DQ431698
WNV	DQ431699
WNV	DQ431700
WNV	DQ431701
WNV	DQ431702
WNV	DQ431703
WNV	DQ431704
WNV	DQ431705
WNV	DQ431706
WNV	DQ431707
WNV	DQ431708
WNV	DQ431709
WNV	DQ431710
WNV	DQ431711
WNV	DQ431712
WNV	DQ786572
WNV	EF429197
WNV	EF429198
WNV	EF429199
WNV	EF429200
WNV	EF530047
WNV	EF657887
WNV	FJ151394
WNV	FJ159129
WNV	FJ159130
WNV	FJ159131
WNV	FJ425721
WNV	FJ483548
WNV	FJ483549
WNV	FJ527738
WNV	FJ766331
WNV	FJ766332
WNV	GQ379156
WNV	GQ379157
WNV	GQ379158
WNV	GQ379159
WNV	GQ379160
WNV	GQ379161
WNV	GQ507468
WNV	GQ507469
WNV	GQ507470
WNV	GQ507471
WNV	GQ507472
WNV	GQ507473
WNV	GQ507474
WNV	GQ507475
WNV	GQ507476
WNV	GQ507477
WNV	GQ507478
WNV	GQ507479
WNV	GQ507480
WNV	GQ507481
WNV	GQ507482
WNV	GQ507483
WNV	GQ507484
WNV	GQ851602
WNV	GQ851603
WNV	GQ851604
WNV	GQ851605
WNV	GQ851606
WNV	GQ851607
WNV	GQ851608
WNV	GQ903680
WNV	GU011992
WNV	GU827998
WNV	GU827999
WNV	GU828000
WNV	GU828001
WNV	GU828002
WNV	GU828003
WNV	GU828004
WNV	HM051416
WNV	HM147822
WNV	HM147823
WNV	HM147824
WNV	HM152773
WNV	HM152775
WNV	HM488114
WNV	HM488115
WNV	HM488116
WNV	HM488117
WNV	HM488118
WNV	HM488119
WNV	HM488120
WNV	HM488121
WNV	HM488125
WNV	HM488126
WNV	HM488127
WNV	HM488128
WNV	HM488129
WNV	HM488130
WNV	HM488131
WNV	HM488132
WNV	HM488133
WNV	HM488134
WNV	HM488135
WNV	HM488136
WNV	HM488137
WNV	HM488140
WNV	HM488141
WNV	HM488143
WNV	HM488144
WNV	HM488145
WNV	HM488146
WNV	HM488147
WNV	HM488148
WNV	HM488149
WNV	HM488151
WNV	HM488152
WNV	HM488153
WNV	HM488155
WNV	HM488156
WNV	HM488157
WNV	HM488158
WNV	HM488159
WNV	HM488160
WNV	HM488161
WNV	HM488162
WNV	HM488163
WNV	HM488164
WNV	HM488165
WNV	HM488166
WNV	HM488167
WNV	HM488168
WNV	HM488169
WNV	HM488170
WNV	HM488171
WNV	HM488172
WNV	HM488173
WNV	HM488174
WNV	HM488175
WNV	HM488176
WNV	HM488177
WNV	HM488178
WNV	HM488179
WNV	HM488180
WNV	HM488181
WNV	HM488182
WNV	HM488183
WNV	HM488184
WNV	HM488185
WNV	HM488186
WNV	HM488187
WNV	HM488188
WNV	HM488189
WNV	HM488190
WNV	HM488191
WNV	HM488192
WNV	HM488193
WNV	HM488194
WNV	HM488195
WNV	HM488196
WNV	HM488197
WNV	HM488198
WNV	HM488199
WNV	HM488200
WNV	HM488201
WNV	HM488203
WNV	HM488204
WNV	HM488205
WNV	HM488206
WNV	HM488207
WNV	HM488208
WNV	HM488209
WNV	HM488210
WNV	HM488211
WNV	HM488212
WNV	HM488213
WNV	HM488214
WNV	HM488215
WNV	HM488216
WNV	HM488217
WNV	HM488218
WNV	HM488219
WNV	HM488220
WNV	HM488221
WNV	HM488222
WNV	HM488223
WNV	HM488224
WNV	HM488225
WNV	HM488227
WNV	HM488228
WNV	HM488230
WNV	HM488231
WNV	HM488232
WNV	HM488233
WNV	HM488234
WNV	HM488235
WNV	HM488236
WNV	HM488237
WNV	HM488238
WNV	HM488239
WNV	HM488240
WNV	HM488241
WNV	HM488242
WNV	HM488243
WNV	HM488244
WNV	HM488245
WNV	HM488246
WNV	HM488247
WNV	HM488248
WNV	HM488249
WNV	HM488250
WNV	HM488251
WNV	HM488252
WNV	HM488253
WNV	HM488254
WNV	HM756648
WNV	HM756649
WNV	HM756650
WNV	HM756651
WNV	HM756652
WNV	HM756653
WNV	HM756654
WNV	HM756656
WNV	HM756657
WNV	HM756658
WNV	HM756659
WNV	HM756660
WNV	HM756661
WNV	HM756662
WNV	HM756663
WNV	HM756664
WNV	HM756665
WNV	HM756666
WNV	HM756667
WNV	HM756668
WNV	HM756670
WNV	HM756671
WNV	HM756672
WNV	HM756673
WNV	HM756675
WNV	HM756676
WNV	HM756677
WNV	HM756678
WNV	HQ537483
WNV	HQ596519
WNV	HQ671696
WNV	HQ671697
WNV	HQ671698
WNV	HQ671699
WNV	HQ671700
WNV	HQ671701
WNV	HQ671702
WNV	HQ671703
WNV	HQ671704
WNV	HQ671705
WNV	HQ671706
WNV	HQ671708
WNV	HQ671709
WNV	HQ671710
WNV	HQ671711
WNV	HQ671712
WNV	HQ671713
WNV	HQ671714
WNV	HQ671715
WNV	HQ671716
WNV	HQ671717
WNV	HQ671718
WNV	HQ671719
WNV	HQ671720
WNV	HQ671721
WNV	HQ671722
WNV	HQ671723
WNV	HQ671724
WNV	HQ671725
WNV	HQ671726
WNV	HQ671727
WNV	HQ671728
WNV	HQ671729
WNV	HQ671730
WNV	HQ671742
WNV	HQ705659
WNV	HQ705660
WNV	HQ705669
WNV	JF415914
WNV	JF415915
WNV	JF415916
WNV	JF415917
WNV	JF415918
WNV	JF415919
WNV	JF415920
WNV	JF415921
WNV	JF415922
WNV	JF415923
WNV	JF415924
WNV	JF415925
WNV	JF415926
WNV	JF415927
WNV	JF415928
WNV	JF415929
WNV	JF415930
WNV	JF488086
WNV	JF488087
WNV	JF488088
WNV	JF488089
WNV	JF488090
WNV	JF488091
WNV	JF488092
WNV	JF488093
WNV	JF488094
WNV	JF488095
WNV	JF488096
WNV	JF488097
WNV	JF703161
WNV	JF703162
WNV	JF703163
WNV	JF703164
WNV	JF707789
WNV	JF719065
WNV	JF719066
WNV	JF719067
WNV	JF719068
WNV	JF719069
WNV	JF730042
WNV	JF730043
WNV	JF899528
WNV	JF899529
WNV	JF920306
WNV	JF920307
WNV	JF920728
WNV	JF920729
WNV	JF920730
WNV	JF920731
WNV	JF920732
WNV	JF920733
WNV	JF920734
WNV	JF920735
WNV	JF920736
WNV	JF920737
WNV	JF920738
WNV	JF920739
WNV	JF920740
WNV	JF920741
WNV	JF920742
WNV	JF920743
WNV	JF920744
WNV	JF920745
WNV	JF920746
WNV	JF920747
WNV	JF920749
WNV	JF920750
WNV	JF920751
WNV	JF920752
WNV	JF920753
WNV	JF920754
WNV	JF920755
WNV	JF920756
WNV	JF920757
WNV	JF920758
WNV	JF920759
WNV	JF920760
WNV	JF957161
WNV	JF957162
WNV	JF957163
WNV	JF957164
WNV	JF957165
WNV	JF957166
WNV	JF957167
WNV	JF957168
WNV	JF957169
WNV	JF957170
WNV	JF957171
WNV	JF957172
WNV	JF957173
WNV	JF957174
WNV	JF957175
WNV	JF957176
WNV	JF957177
WNV	JF957178
WNV	JF957179
WNV	JF957180
WNV	JF957181
WNV	JF957182
WNV	JF957183
WNV	JF957184
WNV	JF957185
WNV	JF957186
WNV	JF972636
WNV	JN051152
WNV	JN051153
WNV	JN183885
WNV	JN183886
WNV	JN183887
WNV	JN183888
WNV	JN183889
WNV	JN183890
WNV	JN183891
WNV	JN183892
WNV	JN367277
WNV	JN716371
WNV	JN716372
WNV	JN858069
WNV	JN858070
WNV	JN887352
WNV	JQ700437
WNV	JQ700438
WNV	JQ700439
WNV	JQ700440
WNV	JQ700441
WNV	JQ700442
WNV	JQ928174
WNV	JQ928175
WNV	JX015515
WNV	JX015516
WNV	JX015517
WNV	JX015518
WNV	JX015519
WNV	JX015520
WNV	JX015521
WNV	JX015522
WNV	JX015523
WNV	JX041628
WNV	JX041629
WNV	JX041630
WNV	JX041631
WNV	JX041632
WNV	JX041634
WNV	JX123030
WNV	JX123031
WNV	JX442279
WNV	JX556213
WNV	KC407667
WNV	KC407673
WNV	KC496015
WNV	KC496016
WNV	KC736486
WNV	KC736487
WNV	KC736488
WNV	KC736489
WNV	KC736490
WNV	KC736491
WNV	KC736492
WNV	KC736493
WNV	KC736494
WNV	KC736495
WNV	KC736496
WNV	KC736497
WNV	KC736498
WNV	KC736499
WNV	KC736500
WNV	KC736501
WNV	KC736502
WNV	KC954092
WNV	KF179639
WNV	KF179640
WNV	KF234080
WNV	KF367469
WNV	KF588365
WNV	KF647249
WNV	KF647250
WNV	KF647251
WNV	KF647252
WNV	KF647253
WNV	KF704147
WNV	KF704153
WNV	KF704158
WNV	KF823806
WNV	KJ145827
WNV	KJ145828
WNV	KJ145829
WNV	KJ145832
WNV	KJ501096
WNV	KJ501098
WNV	KJ501099
WNV	KJ501100
WNV	KJ501101
WNV	KJ501102
WNV	KJ501103
WNV	KJ501104
WNV	KJ501105
WNV	KJ501106
WNV	KJ501107
WNV	KJ501108
WNV	KJ501109
WNV	KJ501110
WNV	KJ501111
WNV	KJ501112
WNV	KJ501113
WNV	KJ501114
WNV	KJ501115
WNV	KJ501116
WNV	KJ501119
WNV	KJ501123
WNV	KJ501125
WNV	KJ501126
WNV	KJ501127
WNV	KJ501128
WNV	KJ501129
WNV	KJ501130
WNV	KJ501131
WNV	KJ501132
WNV	KJ501133
WNV	KJ501134
WNV	KJ501135
WNV	KJ501136
WNV	KJ501137
WNV	KJ501138
WNV	KJ501139
WNV	KJ501140
WNV	KJ501141
WNV	KJ501142
WNV	KJ501143
WNV	KJ501144
WNV	KJ501146
WNV	KJ501147
WNV	KJ501148
WNV	KJ501149
WNV	KJ501150
WNV	KJ501168
WNV	KJ501170
WNV	KJ501186
WNV	KJ501195
WNV	KJ501206
WNV	KJ501211
WNV	KJ501214
WNV	KJ501217
WNV	KJ501218
WNV	KJ501220
WNV	KJ501222
WNV	KJ501224
WNV	KJ501225
WNV	KJ501226
WNV	KJ501229
WNV	KJ501230
WNV	KJ501233
WNV	KJ501234
WNV	KJ501235
WNV	KJ501237
WNV	KJ501238
WNV	KJ501239
WNV	KJ501240
WNV	KJ501241
WNV	KJ501242
WNV	KJ501244
WNV	KJ501246
WNV	KJ501247
WNV	KJ501248
WNV	KJ501249
WNV	KJ501250
WNV	KJ501251
WNV	KJ501253
WNV	KJ501254
WNV	KJ501255
WNV	KJ501256
WNV	KJ501257
WNV	KJ501258
WNV	KJ501259
WNV	KJ501260
WNV	KJ501263
WNV	KJ501264
WNV	KJ501265
WNV	KJ501267
WNV	KJ501268
WNV	KJ501269
WNV	KJ501270
WNV	KJ501271
WNV	KJ501272
WNV	KJ501273
WNV	KJ501274
WNV	KJ501275
WNV	KJ501276
WNV	KJ501277
WNV	KJ501278
WNV	KJ501279
WNV	KJ501280
WNV	KJ501281
WNV	KJ501282
WNV	KJ501283
WNV	KJ501284
WNV	KJ501285
WNV	KJ501286
WNV	KJ501287
WNV	KJ501288
WNV	KJ501289
WNV	KJ501290
WNV	KJ501291
WNV	KJ501292
WNV	KJ501293
WNV	KJ501294
WNV	KJ501295
WNV	KJ501296
WNV	KJ501297
WNV	KJ501298
WNV	KJ501299
WNV	KJ501300
WNV	KJ501301
WNV	KJ501302
WNV	KJ501303
WNV	KJ501304
WNV	KJ501305
WNV	KJ501306
WNV	KJ501308
WNV	KJ501309
WNV	KJ501310
WNV	KJ501311
WNV	KJ501312
WNV	KJ501313
WNV	KJ501314
WNV	KJ501315
WNV	KJ501317
WNV	KJ501318
WNV	KJ501319
WNV	KJ501320
WNV	KJ501321
WNV	KJ501322
WNV	KJ501323
WNV	KJ501324
WNV	KJ501326
WNV	KJ501327
WNV	KJ501328
WNV	KJ501329
WNV	KJ501330
WNV	KJ501331
WNV	KJ501332
WNV	KJ501333
WNV	KJ501335
WNV	KJ501336
WNV	KJ501338
WNV	KJ501339
WNV	KJ501340
WNV	KJ501341
WNV	KJ501342
WNV	KJ501343
WNV	KJ501344
WNV	KJ501345
WNV	KJ501346
WNV	KJ501347
WNV	KJ501348
WNV	KJ501349
WNV	KJ501351
WNV	KJ501352
WNV	KJ501353
WNV	KJ501354
WNV	KJ501355
WNV	KJ501356
WNV	KJ501357
WNV	KJ501358
WNV	KJ501359
WNV	KJ501360
WNV	KJ501361
WNV	KJ501362
WNV	KJ501363
WNV	KJ501364
WNV	KJ501365
WNV	KJ501366
WNV	KJ501368
WNV	KJ501369
WNV	KJ501370
WNV	KJ501371
WNV	KJ501372
WNV	KJ501373
WNV	KJ501374
WNV	KJ501375
WNV	KJ501376
WNV	KJ501377
WNV	KJ501378
WNV	KJ501379
WNV	KJ501380
WNV	KJ501381
WNV	KJ501382
WNV	KJ501383
WNV	KJ501384
WNV	KJ501385
WNV	KJ501386
WNV	KJ501387
WNV	KJ501388
WNV	KJ501389
WNV	KJ501390
WNV	KJ501391
WNV	KJ501392
WNV	KJ501393
WNV	KJ501394
WNV	KJ501395
WNV	KJ501396
WNV	KJ501397
WNV	KJ501398
WNV	KJ501399
WNV	KJ501400
WNV	KJ501401
WNV	KJ501402
WNV	KJ501403
WNV	KJ501404
WNV	KJ501405
WNV	KJ501406
WNV	KJ501407
WNV	KJ501408
WNV	KJ501409
WNV	KJ501410
WNV	KJ501411
WNV	KJ501413
WNV	KJ501414
WNV	KJ501415
WNV	KJ501416
WNV	KJ501418
WNV	KJ501419
WNV	KJ501420
WNV	KJ501421
WNV	KJ501422
WNV	KJ501423
WNV	KJ501424
WNV	KJ501425
WNV	KJ501426
WNV	KJ501427
WNV	KJ501428
WNV	KJ501429
WNV	KJ501430
WNV	KJ501431
WNV	KJ501432
WNV	KJ501434
WNV	KJ501437
WNV	KJ501438
WNV	KJ501439
WNV	KJ501440
WNV	KJ501441
WNV	KJ501442
WNV	KJ501443
WNV	KJ501446
WNV	KJ501447
WNV	KJ501448
WNV	KJ501449
WNV	KJ501450
WNV	KJ501451
WNV	KJ501452
WNV	KJ501453
WNV	KJ501454
WNV	KJ501455
WNV	KJ501456
WNV	KJ501457
WNV	KJ501458
WNV	KJ501460
WNV	KJ501461
WNV	KJ501462
WNV	KJ501463
WNV	KJ501464
WNV	KJ501465
WNV	KJ501466
WNV	KJ501467
WNV	KJ501468
WNV	KJ501469
WNV	KJ501470
WNV	KJ501471
WNV	KJ501472
WNV	KJ501473
WNV	KJ501474
WNV	KJ501475
WNV	KJ501476
WNV	KJ501477
WNV	KJ501478
WNV	KJ501479
WNV	KJ501480
WNV	KJ501481
WNV	KJ501482
WNV	KJ501483
WNV	KJ501484
WNV	KJ501485
WNV	KJ501486
WNV	KJ501487
WNV	KJ501488
WNV	KJ501489
WNV	KJ501490
WNV	KJ501491
WNV	KJ501492
WNV	KJ501493
WNV	KJ501494
WNV	KJ501495
WNV	KJ501496
WNV	KJ501497
WNV	KJ501498
WNV	KJ501499
WNV	KJ501500
WNV	KJ501501
WNV	KJ501502
WNV	KJ501503
WNV	KJ501504
WNV	KJ501505
WNV	KJ501506
WNV	KJ501507
WNV	KJ501508
WNV	KJ501509
WNV	KJ501510
WNV	KJ501511
WNV	KJ501512
WNV	KJ501514
WNV	KJ501515
WNV	KJ501516
WNV	KJ501518
WNV	KJ501519
WNV	KJ501520
WNV	KJ501521
WNV	KJ501522
WNV	KJ501523
WNV	KJ501524
WNV	KJ501525
WNV	KJ501526
WNV	KJ501527
WNV	KJ501530
WNV	KJ501531
WNV	KJ501532
WNV	KJ501533
WNV	KJ501534
WNV	KJ501536
WNV	KJ501537
WNV	KJ501538
WNV	KJ501539
WNV	KJ577738
WNV	KJ577739
WNV	KJ786934
WNV	KJ786935
WNV	KJ786936
WNV	KJ831223
WNV	KJ883342
WNV	KJ883343
WNV	KJ883344
WNV	KJ883345
WNV	KJ883346
WNV	KJ883348
WNV	KJ883349
WNV	KJ883350
WNV	KJ934710
WNV	KJ958922
WNV	KM012170
WNV	KM012171
WNV	KM012172
WNV	KM012173
WNV	KM012174
WNV	KM012175
WNV	KM012176
WNV	KM012177
WNV	KM012178
WNV	KM012179
WNV	KM012180
WNV	KM012181
WNV	KM012182
WNV	KM012183
WNV	KM012184
WNV	KM012185
WNV	KM012186
WNV	KM012187
WNV	KM012188
WNV	KM052152
WNV	KM083619
WNV	KM203860
WNV	KM203861
WNV	KM203862
WNV	KM203863
WNV	KM659876
WNV	KP109691
WNV	KP109692
WNV	KP780837
WNV	KP780838
WNV	KP780839
WNV	KP780840
WNV	KP789953
WNV	KP789954
WNV	KP789955
WNV	KP789956
WNV	KP789957
WNV	KP789958
WNV	KP789959
WNV	KP789960
WNV	KR107956
WNV	KR868734
WNV	KT163243
WNV	KT207791
WNV	KT207792
WNV	KT359349
WNV	KT757318
WNV	KT757320
WNV	KT757321
WNV	KT757322
WNV	KT757323
WNV	KT862843
WNV	KT862844
WNV	KU206781
WNV	KU573077
WNV	KU573078
WNV	KU573080
WNV	KU588135
WNV	KU978766
WNV	KU978767
WNV	KU978768
WNV	KU978769
WNV	KU978770
WNV	KX375812
WNV	KX547164
WNV	KX547165
WNV	KX547166
WNV	KX547167
WNV	KX547168
WNV	KX547169
WNV	KX547170
WNV	KX547171
WNV	KX547172
WNV	KX547173
WNV	KX547174
WNV	KX547175
WNV	KX547176
WNV	KX547178
WNV	KX547179
WNV	KX547180
WNV	KX547181
WNV	KX547182
WNV	KX547183
WNV	KX547184
WNV	KX547186
WNV	KX547187
WNV	KX547188
WNV	KX547189
WNV	KX547190
WNV	KX547191
WNV	KX547192
WNV	KX547193
WNV	KX547194
WNV	KX547195
WNV	KX547196
WNV	KX547197
WNV	KX547198
WNV	KX547199
WNV	KX547200
WNV	KX547201
WNV	KX547202
WNV	KX547203
WNV	KX547204
WNV	KX547205
WNV	KX547206
WNV	KX547207
WNV	KX547208
WNV	KX547209
WNV	KX547210
WNV	KX547211
WNV	KX547212
WNV	KX547213
WNV	KX547214
WNV	KX547215
WNV	KX547216
WNV	KX547217
WNV	KX547218
WNV	KX547219
WNV	KX547220
WNV	KX547221
WNV	KX547222
WNV	KX547223
WNV	KX547224
WNV	KX547225
WNV	KX547226
WNV	KX547227
WNV	KX547228
WNV	KX547229
WNV	KX547230
WNV	KX547231
WNV	KX547232
WNV	KX547233
WNV	KX547234
WNV	KX547235
WNV	KX547236
WNV	KX547237
WNV	KX547238
WNV	KX547239
WNV	KX547240
WNV	KX547241
WNV	KX547242
WNV	KX547243
WNV	KX547244
WNV	KX547245
WNV	KX547246
WNV	KX547247
WNV	KX547248
WNV	KX547249
WNV	KX547250
WNV	KX547251
WNV	KX547252
WNV	KX547253
WNV	KX547254
WNV	KX547255
WNV	KX547256
WNV	KX547257
WNV	KX547258
WNV	KX547259
WNV	KX547260
WNV	KX547261
WNV	KX547262
WNV	KX547263
WNV	KX547264
WNV	KX547265
WNV	KX547266
WNV	KX547267
WNV	KX547268
WNV	KX547269
WNV	KX547270
WNV	KX547271
WNV	KX547272
WNV	KX547273
WNV	KX547274
WNV	KX547275
WNV	KX547276
WNV	KX547277
WNV	KX547278
WNV	KX547279
WNV	KX547280
WNV	KX547281
WNV	KX547282
WNV	KX547283
WNV	KX547284
WNV	KX547285
WNV	KX547286
WNV	KX547287
WNV	KX547288
WNV	KX547289
WNV	KX547290
WNV	KX547291
WNV	KX547292
WNV	KX547293
WNV	KX547294
WNV	KX547295
WNV	KX547296
WNV	KX547297
WNV	KX547298
WNV	KX547299
WNV	KX547300
WNV	KX547301
WNV	KX547302
WNV	KX547303
WNV	KX547304
WNV	KX547305
WNV	KX547306
WNV	KX547307
WNV	KX547308
WNV	KX547309
WNV	KX547310
WNV	KX547311
WNV	KX547312
WNV	KX547313
WNV	KX547314
WNV	KX547315
WNV	KX547316
WNV	KX547317
WNV	KX547318
WNV	KX547319
WNV	KX547320
WNV	KX547321
WNV	KX547322
WNV	KX547323
WNV	KX547324
WNV	KX547325
WNV	KX547326
WNV	KX547327
WNV	KX547328
WNV	KX547329
WNV	KX547330
WNV	KX547331
WNV	KX547332
WNV	KX547333
WNV	KX547334
WNV	KX547335
WNV	KX547336
WNV	KX547337
WNV	KX547338
WNV	KX547339
WNV	KX547340
WNV	KX547341
WNV	KX547342
WNV	KX547343
WNV	KX547344
WNV	KX547345
WNV	KX547346
WNV	KX547347
WNV	KX547348
WNV	KX547349
WNV	KX547350
WNV	KX547351
WNV	KX547352
WNV	KX547353
WNV	KX547354
WNV	KX547355
WNV	KX547356
WNV	KX547357
WNV	KX547358
WNV	KX547359
WNV	KX547360
WNV	KX547361
WNV	KX547362
WNV	KX547363
WNV	KX547364
WNV	KX547365
WNV	KX547366
WNV	KX547368
WNV	KX547369
WNV	KX547370
WNV	KX547371
WNV	KX547372
WNV	KX547373
WNV	KX547374
WNV	KX547375
WNV	KX547376
WNV	KX547377
WNV	KX547378
WNV	KX547379
WNV	KX547380
WNV	KX547381
WNV	KX547382
WNV	KX547383
WNV	KX547384
WNV	KX547385
WNV	KX547386
WNV	KX547387
WNV	KX547388
WNV	KX547389
WNV	KX547391
WNV	KX547392
WNV	KX547393
WNV	KX547394
WNV	KX547395
WNV	KX547396
WNV	KX547397
WNV	KX547398
WNV	KX547399
WNV	KX547400
WNV	KX547401
WNV	KX547402
WNV	KX547403
WNV	KX547404
WNV	KX547405
WNV	KX547406
WNV	KX547407
WNV	KX547408
WNV	KX547409
WNV	KX547410
WNV	KX547411
WNV	KX547413
WNV	KX547414
WNV	KX547415
WNV	KX547416
WNV	KX547417
WNV	KX547418
WNV	KX547419
WNV	KX547420
WNV	KX547421
WNV	KX547422
WNV	KX547423
WNV	KX547424
WNV	KX547425
WNV	KX547426
WNV	KX547427
WNV	KX547428
WNV	KX547429
WNV	KX547430
WNV	KX547431
WNV	KX547432
WNV	KX547434
WNV	KX547435
WNV	KX547436
WNV	KX547437
WNV	KX547438
WNV	KX547439
WNV	KX547440
WNV	KX547441
WNV	KX547442
WNV	KX547443
WNV	KX547444
WNV	KX547445
WNV	KX547446
WNV	KX547447
WNV	KX547448
WNV	KX547449
WNV	KX547450
WNV	KX547451
WNV	KX547452
WNV	KX547453
WNV	KX547454
WNV	KX547455
WNV	KX547456
WNV	KX547458
WNV	KX547459
WNV	KX547460
WNV	KX547461
WNV	KX547462
WNV	KX547463
WNV	KX547464
WNV	KX547465
WNV	KX547467
WNV	KX547468
WNV	KX547469
WNV	KX547470
WNV	KX547471
WNV	KX547472
WNV	KX547473
WNV	KX547474
WNV	KX547475
WNV	KX547476
WNV	KX547477
WNV	KX547478
WNV	KX547479
WNV	KX547480
WNV	KX547481
WNV	KX547482
WNV	KX547483
WNV	KX547484
WNV	KX547485
WNV	KX547486
WNV	KX547487
WNV	KX547488
WNV	KX547489
WNV	KX547490
WNV	KX547491
WNV	KX547492
WNV	KX547493
WNV	KX547494
WNV	KX547495
WNV	KX547496
WNV	KX547497
[truncated: 2,824 more rows]

## Sheet: Phylogeny
Virus	Location	Year	ID
ZIKV	Australia	2016	KX806557
ZIKV	Brazil	2015	KU707826
ZIKV	Brazil	2015	KX197205
ZIKV	Brazil	2015	MF073358
ZIKV	Brazil	2015	KU365778
ZIKV	Brazil	2015	MF352141
ZIKV	Brazil	2016	MT483911
ZIKV	Brazil	2016	KY631492
ZIKV	Brazil	2016	KY785455
ZIKV	Brazil	2016	MH882527
ZIKV	Brazil	2016	MH882530
ZIKV	Brazil	2016	MH882531
ZIKV	Brazil	2016	MH882535
ZIKV	Brazil	2016	KY014296
ZIKV	Brazil	2016	KY014317
ZIKV	Brazil	2016	KU926309
ZIKV	Brazil	2016	KY272991
ZIKV	Cambodia	2010	MH158236
ZIKV	Cambodia	2016	MH368551
ZIKV	Cambodia	2019	MZ008356
ZIKV	Cape Verde	2015	MK241415
ZIKV	Cape Verde	2015	MK241416
ZIKV	China	2016	KX185891
ZIKV	China	2016	KU820898
ZIKV	China	2016	KX253996
ZIKV	China	2016	KY967711
ZIKV	China	2016	KX013000
ZIKV	China	2016	MF167360
ZIKV	China	2016	KY328290
ZIKV	China	2016	MF593625
ZIKV	Colombia	2015	KX548902
ZIKV	Colombia	2015	MF574555
ZIKV	Colombia	2015	MF574562
ZIKV	Colombia	2015	MF574566
ZIKV	Colombia	2015	MF574567
ZIKV	Colombia	2015	MF574568
ZIKV	Colombia	2015	MF574573
ZIKV	Colombia	2016	MK049247
ZIKV	Colombia	2016	KY785469
ZIKV	Colombia	2016	MH544701
ZIKV	Colombia	2016	MF574578
ZIKV	Colombia	2016	MF574585
ZIKV	Colombia	2018	OP898541
ZIKV	Cuba	2017	MF438286
ZIKV	Dominican Republic	2016	KY785475
ZIKV	Dominican Republic	2016	KX766028
ZIKV	Dominican Republic	2016	KY014300
ZIKV	Dominican Republic	2016	KY014305
ZIKV	Dominican Republic	2016	KY014318
ZIKV	French Polynesia	2013	KX447509
ZIKV	French Polynesia	2013	KX447512
ZIKV	French Polynesia	2014	KX447514
ZIKV	French Polynesia	2014	KX447516
ZIKV	Guadeloupe	2016	MN185324
ZIKV	Guadeloupe	2016	MN185331
ZIKV	Haiti	2014	MN577543
ZIKV	Haiti	2014	KY415986
ZIKV	Haiti	2014	KY415988
ZIKV	Haiti	2015	OL450366
ZIKV	Haiti	2016	MF783073
ZIKV	Haiti	2016	MN577544
ZIKV	Honduras	2016	KY693677
ZIKV	Honduras	2016	KY785418
ZIKV	Honduras	2016	KX262887
ZIKV	Honduras	2016	KX906952
ZIKV	Honduras	2016	KY014315
ZIKV	India	2018	MK238037
ZIKV	Indonesia	2014	KU179098
ZIKV	Italy	2016	KU853013
ZIKV	Italy	2016	KY003154
ZIKV	Japan	2016	LC190723
ZIKV	Malaysia	1966	KX377336
ZIKV	Malaysia	1966	KX601167
ZIKV	Malaysia	1966	KX694533
ZIKV	Mexico	2015	KY631493
ZIKV	Mexico	2015	KX247632
ZIKV	Mexico	2016	MF801403
ZIKV	Mexico	2016	MF801410
ZIKV	Mexico	2016	MF801414
ZIKV	Mexico	2016	MF801418
ZIKV	Mexico	2016	KX856011
ZIKV	Mexico	2016	MH157202
ZIKV	Mexico	2016	MH157208
ZIKV	Mexico	2016	ON586852
ZIKV	Mexico	2016	MG494697
ZIKV	Mexico	2016	KY120348
ZIKV	Mexico	2016	KY120349
ZIKV	Mexico	2017	MT507047
ZIKV	Micronesia	2007	EU545988
ZIKV	NA	2006	OP281680
ZIKV	NA	2016	PP626406
ZIKV	Nicaragua	2016	MF801426
ZIKV	Nicaragua	2016	KY765317
ZIKV	Nicaragua	2016	KY765325
ZIKV	Nicaragua	2016	MF434517
ZIKV	Nicaragua	2016	MF434522
ZIKV	Panama	2015	KX156774
ZIKV	Panama	2015	MK028858
ZIKV	Panama	2015	MK028859
ZIKV	Panama	2015	MN124091
ZIKV	Puerto Rico	2015	MK028857
ZIKV	Puerto Rico	2015	KX377337
ZIKV	Puerto Rico	2015	KX601168
ZIKV	Puerto Rico	2016	MH675622
ZIKV	Puerto Rico	2016	MW122388
ZIKV	Puerto Rico	2016	MW122403
ZIKV	Puerto Rico	2016	MW122404
ZIKV	Puerto Rico	2016	MW122408
ZIKV	Puerto Rico	2016	MW122409
ZIKV	Puerto Rico	2016	MW122414
ZIKV	Puerto Rico	2016	MW122417
ZIKV	Puerto Rico	2016	MW122421
ZIKV	Puerto Rico	2016	MW122425
ZIKV	Puerto Rico	2016	MW122428
ZIKV	Puerto Rico	2016	MW122436
ZIKV	Puerto Rico	2016	MW122439
ZIKV	Puerto Rico	2017	MW122415
ZIKV	Russia	2016	MF098768
ZIKV	Russia	2017	MF098771
ZIKV	Singapore	2016	KX813683
ZIKV	Singapore	2016	KY241676
ZIKV	Singapore	2016	KY241678
ZIKV	Singapore	2016	KY241679
ZIKV	Singapore	2016	KY241680
ZIKV	Singapore	2016	KY241682
ZIKV	Singapore	2016	KY241692
ZIKV	Singapore	2016	KY241704
ZIKV	Singapore	2016	KY241713
ZIKV	Singapore	2016	KY241714
ZIKV	Singapore	2016	KY241721
ZIKV	Singapore	2016	KY241725
ZIKV	Singapore	2016	KY241729
ZIKV	Singapore	2016	KY241733
ZIKV	Singapore	2016	KY241751
ZIKV	Singapore	2016	KY241754
ZIKV	Singapore	2016	KY241781
ZIKV	Singapore	2016	KY241783
ZIKV	Taiwan	2016	MF692778
ZIKV	Thailand	2006	MW015936
ZIKV	Thailand	2006	MT377504
ZIKV	Thailand	2006	MT377502
ZIKV	Thailand	2006	MG645981
ZIKV	Thailand	2011	OQ661914
ZIKV	Thailand	2013	KX694532
ZIKV	Thailand	2013	OQ661915
ZIKV	Thailand	2013	KX051561
ZIKV	Thailand	2015	MT377503
ZIKV	Thailand	2015	KX051562
ZIKV	Thailand	2016	MH119185
ZIKV	Thailand	2016	MT377499
ZIKV	Thailand	2016	MT377498
ZIKV	Thailand	2016	OQ661916
ZIKV	Thailand	2016	PP626401
ZIKV	Thailand	2016	PP626405
ZIKV	Thailand	2016	MG548660
ZIKV	Thailand	2016	KY272987
ZIKV	Thailand	2017	MH013290
ZIKV	Thailand	2017	MT377501
ZIKV	Thailand	2017	MT377493
ZIKV	Thailand	2017	PP626400
ZIKV	Thailand	2017	MF996804
ZIKV	Thailand	2018	OQ661918
ZIKV	Thailand	2018	OQ661919
ZIKV	Thailand	2019	OM964567
ZIKV	Thailand	2020	ON142673
ZIKV	Thailand	2021	ON142674
ZIKV	Thailand	2013	KX051560
ZIKV	Trinidad and Tobago	2016	MW008559
ZIKV	USA	2016	KY785468
ZIKV	USA	2016	KU870645
ZIKV	USA	2016	MK269360
ZIKV	USA	2016	KX838904
ZIKV	USA	2016	KX922706
ZIKV	USA	2016	KY014324
ZIKV	USA	2016	KY075935
ZIKV	USA	2016	KY075937
ZIKV	USA	2016	KY325464
ZIKV	USA	2016	KY325468
ZIKV	USA	2016	KY325469
ZIKV	Virgin Islands	2016	MW165880
YFV	Belgium	2019	MN708489
YFV	Belgium	2019	MN708490
YFV	Belgium	2019	MN708492
YFV	Belgium	2019	MN708493
YFV	Belgium	2019	MN708495
YFV	Belgium	2019	MN708497
YFV	Bolivia	1999	MF004382
YFV	Brazil	1955	MW158338
YFV	Brazil	1968	MW158340
YFV	Brazil	1981	JF912180
YFV	Brazil	1983	JF912181
YFV	Brazil	1984	JF912182
YFV	Brazil	1984	JF912183
YFV	Brazil	1985	MW158344
YFV	Brazil	1987	JF912184
YFV	Brazil	1991	MW158341
YFV	Brazil	1992	JF912185
YFV	Brazil	1994	JF912186
YFV	Brazil	2000	MW158342
YFV	Brazil	2000	JF912188
YFV	Brazil	2001	JF912189
YFV	Brazil	2015	MF370549
YFV	Brazil	2015	MK333804
YFV	Brazil	2016	MF370534
YFV	Brazil	2016	MH666056
YFV	Brazil	2017	MN506283
YFV	Brazil	2017	MN506281
YFV	Brazil	2017	MN506280
YFV	Brazil	2017	MN506278
YFV	Brazil	2017	MN506274
YFV	Brazil	2017	MN506273
YFV	Brazil	2017	MN506267
YFV	Brazil	2017	MN506265
YFV	Brazil	2017	MH560359
YFV	Brazil	2017	MN643089
YFV	Brazil	2017	OP508715
YFV	Brazil	2017	MF170973
YFV	Brazil	2017	MF170974
YFV	Brazil	2017	MF170977
YFV	Brazil	2017	MF170979
YFV	Brazil	2017	MF170980
YFV	Brazil	2017	MF170981
YFV	Brazil	2017	MF170969
YFV	Brazil	2017	MK583152
YFV	Brazil	2017	MK728873
YFV	Brazil	2017	MF370530
YFV	Brazil	2017	MF370533
YFV	Brazil	2017	MF370538
YFV	Brazil	2017	MF370541
YFV	Brazil	2017	MF370542
YFV	Brazil	2017	MF370543
YFV	Brazil	2017	MF370545
YFV	Brazil	2017	MF370547
YFV	Brazil	2017	MF423376
YFV	Brazil	2017	MF423378
YFV	Brazil	2017	MF434851
YFV	Brazil	2017	MF465805
YFV	Brazil	2017	MF538782
YFV	Brazil	2017	MF538783
YFV	Brazil	2017	MF538786
YFV	Brazil	2017	MK333801
YFV	Brazil	2017	MK333802
YFV	Brazil	2017	MK333803
YFV	Brazil	2018	MN506291
YFV	Brazil	2018	MN506288
YFV	Brazil	2018	MN506266
YFV	Brazil	2018	MZ604856
YFV	Brazil	2018	MZ604865
YFV	Brazil	2018	MZ604866
YFV	Brazil	2018	MZ604868
YFV	Brazil	2018	MN643081
YFV	Brazil	2018	MN643077
YFV	Brazil	2018	MN643086
YFV	Brazil	2018	MN643084
YFV	Brazil	2018	MN643085
YFV	Brazil	2018	MN643092
YFV	Brazil	2018	MK583147
YFV	Brazil	2018	MK583148
YFV	Brazil	2018	MK583151
YFV	Brazil	2018	MK583154
YFV	Brazil	2018	MK583156
YFV	Brazil	2018	MK583157
YFV	Brazil	2018	MK583158
YFV	Brazil	2018	MK583159
YFV	Brazil	2018	MK583163
YFV	Brazil	2018	MK583164
YFV	Brazil	2018	MK583165
YFV	Brazil	2018	MK583167
YFV	Brazil	2018	MK583169
YFV	Brazil	2018	MK583170
YFV	Brazil	2018	MK583173
YFV	Brazil	2018	MK583176
YFV	Brazil	2018	MK583182
YFV	Brazil	2018	MK333799
YFV	Brazil	2018	MK333806
YFV	Brazil	2018	MK333807
YFV	Brazil	2018	MK333808
YFV	Brazil	2019	MZ604846
YFV	Brazil	2019	MZ604854
YFV	Brazil	2019	MZ604857
YFV	Brazil	2019	MZ604867
YFV	Brazil	2019	MZ604871
YFV	Brazil	2019	MK533792
YFV	Brazil	2023	OR052147
YFV	Brazil	2023	OQ675592
YFV	Central African Republic	2018	MW960207
YFV	China	2016	KU921608
YFV	China	2016	KX010994
YFV	China	2016	KX010995
YFV	China	2016	KX010996
YFV	China	2016	MG589641
YFV	China	2016	KY495641
YFV	China	2016	KY587416
YFV	China	2016	MH633684
YFV	China	2016	MH633686
YFV	China	2016	MH633687
YFV	China	2016	MH633691
YFV	China	2016	KX268355
YFV	France	2016	OM938988
YFV	France	2019	MW249094
YFV	France	2019	MW249093
YFV	France	2019	MW249092
YFV	France	2019	MW249091
YFV	France	2019	MW249090
YFV	France	2019	MW249089
YFV	France	2019	MW249088
YFV	France	2019	MW249085
YFV	France	2019	MW249081
YFV	France	2019	MW249080
YFV	Germany	2017	MG922934
YFV	Ghana	1927	MF405338
YFV	Guinea-Bissau	1965	KU978765
YFV	Netherlands	2018	MK760660
YFV	Netherlands	2018	MK760661
YFV	Netherlands	2018	MK760662
YFV	Netherlands	2018	MK292067
YFV	Nigeria	1946	KU978763
YFV	Nigeria	2018	MN958078
YFV	Nigeria	2020	ON323054
YFV	Nigeria	2020	ON402371
YFV	Panama	1974	OR119828
YFV	Peru	1998	MW158359
YFV	Peru	2007	GQ379162
YFV	Senegal	1995	JX898871
YFV	Senegal	1995	JX898868
YFV	Senegal	1995	JX898872
YFV	Senegal	1996	JX898870
YFV	Senegal	2000	JX898873
YFV	Senegal	2000	JX898875
YFV	Senegal	2001	JX898876
YFV	Senegal	2005	JX898877
YFV	Senegal	2020	MZ595191
YFV	Senegal	2020	MZ595188
YFV	Senegal	2020	MZ595186
YFV	Senegal	2020	MZ595182
YFV	Singapore	2017	MF289572
YFV	Spain	2018	PP025904
YFV	Sudan	1941	KU978764
YFV	Trinidad and Tobago	1988	MW158345
YFV	Trinidad and Tobago	1989	MW158347
YFV	Trinidad and Tobago	1989	MW158346
YFV	Trinidad and Tobago	1995	MW158348
YFV	Trinidad and Tobago	2008	MW158365
YFV	Trinidad and Tobago	2009	MW158364
YFV	Trinidad and Tobago	2009	HM582851
YFV	Uganda	2010	JN620362
YFV	United Kingdom	2003	OR882684
YFV	USA	1966	MW158363
YFV	USA	2012	JX949181
YFV	USA	2020	MT505351
YFV	USA	2020	MT505352
YFV	Venezuela	2004	MW158350
YFV	Venezuela	2004	MW158349
YFV	Venezuela	2005	MW158354
YFV	Venezuela	2005	MW158353
YFV	Venezuela	2005	MW158352
YFV	Venezuela	2005	KM388814
YFV	Venezuela	2007	MW158356
YFV	Venezuela	2007	KM388815
YFV	Venezuela	2010	MW158357
WNV	Argentina	2006	GQ379160
WNV	Argentina	2006	GQ379161
WNV	Australia	1960	GQ851602
WNV	Australia	1974	LC802098
WNV	Australia	1974	LC802099
WNV	Australia	1991	GQ851603
WNV	Australia	2011	JX123031
WNV	Austria	2013	KJ831223
WNV	Austria	2014	KP780840
WNV	Azerbaijan	1967	JX041629
WNV	Brazil	2018	MH643887
WNV	Brazil	2019	MT905060
WNV	China	2011	JX442279
WNV	Cyprus	1968	GQ903680
WNV	Cyprus	2016	MF797870
WNV	Democratic Republic of the Congo	1958	HM147824
WNV	Hungary	2018	OK239661
WNV	India	1955	JX041632
WNV	India	1957	GQ851604
WNV	India	1957	GQ851605
WNV	India	1980	DQ256376
WNV	India	1988	KU978770
WNV	India	2015	KT163243
WNV	Israel	1953	HM051416
WNV	Italy	2011	JN858069
WNV	Italy	2021	OP009523
WNV	Italy	2022	OQ689697
WNV	Italy	2023	PP104364
WNV	Madagascar	1978	DQ176636
WNV	Madagascar	1988	HM147823
WNV	Madagascar	1988	KU978767
WNV	Namibia	2020	MW383508
WNV	Namibia	2020	MW383507
WNV	Nigeria	1965	GQ851607
WNV	Russia	1963	KU978768
WNV	Russia	1999	JX041634
WNV	Russia	2005	FJ159130
WNV	Russia	2005	FJ159131
WNV	Russia	2006	FJ159129
WNV	Russia	2018	MN619801
WNV	Russia	2022	OQ214888
WNV	Senegal	1979	GQ851606
WNV	Senegal	1992	KY703856
WNV	Senegal	1993	KY703855
WNV	South Africa	1958	HM147822
WNV	South Africa	1958	EF429200
WNV	South Africa	1977	KM052152
WNV	South Africa	2000	EF429199
WNV	South Africa	2001	EF429198
WNV	Spain	2008	JF707789
WNV	Spain	2017	MW915462
WNV	Turkey	2011	KJ958922
WNV	Turkey	2018	OP617270
WNV	Ukraine	1980	JX041631
WNV	United Arab Emirates	2015	KU588135
WNV	USA	2006	JF415916
WNV	USA	2006	KX547318
WNV	USA	2006	KX547431
WNV	USA	2007	KJ501258
WNV	USA	2007	KJ501518
WNV	USA	2007	KX547195
WNV	USA	2007	KX547371
WNV	USA	2007	KX547419
WNV	USA	2007	KJ145832
WNV	USA	2007	KJ501195
WNV	USA	2007	GQ379158
WNV	USA	2007	GQ507483
WNV	USA	2007	HM488200
WNV	USA	2007	HM756678
WNV	USA	2008	KJ501127
WNV	USA	2008	KJ501206
WNV	USA	2008	KJ501418
WNV	USA	2008	KX547187
WNV	USA	2008	JF415921
WNV	USA	2008	KJ501116
WNV	USA	2008	KJ501109
WNV	USA	2008	GQ379157
WNV	USA	2008	JF957173
WNV	USA	2008	HM488203
WNV	USA	2009	KJ501100
WNV	USA	2009	JX015519
WNV	USA	2009	JX015521
WNV	USA	2009	KX547214
WNV	USA	2009	KX547368
WNV	USA	2009	KX547430
WNV	USA	2009	KX547522
WNV	USA	2009	KX547544
WNV	USA	2009	JF957179
WNV	USA	2010	KJ501242
WNV	USA	2010	KJ501442
WNV	USA	2010	JX015522
WNV	USA	2010	KY782119
WNV	USA	2010	KY782122
WNV	USA	2010	KX547225
WNV	USA	2010	KX547294
WNV	USA	2010	KX547572
WNV	USA	2010	MH166916
WNV	USA	2010	KJ145829
WNV	USA	2011	KT862844
WNV	USA	2011	KJ501150
WNV	USA	2011	KJ501149
WNV	USA	2011	KJ501148
WNV	USA	2012	KC736487
WNV	USA	2012	KJ501532
WNV	USA	2012	KX547278
WNV	USA	2012	KJ786935
WNV	USA	2012	KM012172
WNV	USA	2012	KM012173
WNV	USA	2013	KX547324
WNV	USA	2013	KX547328
WNV	USA	2013	KX547333
WNV	USA	2014	MF175830
WNV	USA	2014	MF175832
WNV	USA	2014	MF175835
WNV	USA	2014	MF175837
WNV	USA	2014	MF175838
WNV	USA	2014	MF175839
WNV	USA	2014	MF175840
WNV	USA	2014	MF175845
WNV	USA	2014	MF175846
WNV	USA	2014	MF175853
WNV	USA	2014	MF175863
WNV	USA	2014	MF175864
WNV	USA	2014	MF175866
WNV	USA	2014	MF175868
WNV	USA	2014	MF175871
WNV	USA	2014	MF175872
WNV	USA	2014	MG004529
WNV	USA	2014	MG004533
WNV	USA	2014	MG004535
WNV	USA	2014	MG004537
WNV	USA	2015	MF175831
WNV	USA	2015	MF175833
WNV	USA	2015	MF175834
WNV	USA	2015	MF175836
WNV	USA	2015	MF175841
WNV	USA	2015	MF175843
WNV	USA	2015	MF175847
WNV	USA	2015	MF175848
WNV	USA	2015	MF175849
WNV	USA	2015	MF175850
WNV	USA	2015	MF175851
WNV	USA	2015	MF175852
WNV	USA	2015	MF175854
WNV	USA	2015	MF175856
WNV	USA	2015	MF175857
WNV	USA	2015	MF175858
WNV	USA	2015	MF175860
WNV	USA	2015	MF175861
WNV	USA	2015	MF175862
WNV	USA	2015	MF175865
WNV	USA	2015	MF175867
WNV	USA	2015	MF175874
WNV	USA	2015	MF175875
WNV	USA	2015	MF175876
WNV	USA	2015	MT967994
WNV	USA	2015	MT968000
WNV	USA	2015	MT968013
WNV	USA	2015	MG004540
WNV	USA	2016	MT968012
WNV	USA	2016	MT968017
WNV	USA	2016	OK631661
WNV	USA	2016	MG004536
WNV	USA	2017	MT967999
WNV	USA	2017	MT968006
WNV	USA	2017	MT968008
WNV	USA	2018	MT968007
WNV	USA	2018	MT968009
WNV	USA	2018	MT968014
WNV	USA	2018	MT968015
WNV	USA	2018	MT968016
WNV	USA	2018	MT968019
WNV	USA	2018	MT968029
WNV	USA	2018	MT968030
WNV	USA	2018	MK352483
WNV	USA	2018	OL741623
WNV	USA	2019	ON994909
WNV	USA	2020	OR605720
WNV	USA	2020	OR605719
WNV	Zambia	2019	LC489409
DENV-1	Angola	1988	OL452067
DENV-1	Angola	2013	KF184975
DENV-1	Argentina	2010	KC692516
DENV-1	Argentina	2010	KC692517
DENV-1	Australia	1983	OK605753
DENV-1	Australia	2015	MH921566
DENV-1	Australia	2016	MH921567
DENV-1	Brazil	2001	FJ850073
DENV-1	Brazil	2002	JX669475
DENV-1	Brazil	2010	KP188539
DENV-1	British Virgin Islands	1985	GQ868601
DENV-1	Cambodia	2001	FJ639670
DENV-1	Cambodia	2001	FJ639671
DENV-1	Cambodia	2003	FJ639678
DENV-1	Cambodia	2008	KU509260
DENV-1	Cambodia	2008	GQ868633
DENV-1	Cambodia	2019	OQ683856
DENV-1	China	2007	KT827366
DENV-1	China	2007	KT827368
DENV-1	China	2010	KT827367
DENV-1	China	2013	KY672943
DENV-1	China	2013	KJ438293
DENV-1	China	2014	KT827371
DENV-1	China	2014	KT827376
DENV-1	China	2014	KX620454
DENV-1	China	2015	KU094071
DENV-1	China	2015	MG840552
DENV-1	China	2015	MN018321
DENV-1	China	2015	KY672931
DENV-1	China	2015	KY672933
DENV-1	China	2015	KY672934
DENV-1	China	2016	MG840567
DENV-1	China	2016	MG840565
DENV-1	China	2016	MG840570
DENV-1	China	2016	MG840572
DENV-1	China	2017	MN018297
DENV-1	China	2017	MN018327
DENV-1	China	2019	MW582813
DENV-1	China	2019	MW582814
DENV-1	China	2019	LC646544
DENV-1	China	2019	MW386865
DENV-1	China	2023	PP563826
DENV-1	China	2023	PP564823
DENV-1	Colombia	2005	KJ189304
DENV-1	Colombia	2015	OQ603261
DENV-1	Colombia	2016	OQ603262
DENV-1	Comoros	1993	DQ285562
DENV-1	Ecuador	2014	MF797878
DENV-1	Ecuador	2014	KY474303
DENV-1	Ecuador	2014	KY474307
DENV-1	Ecuador	2014	KY474306
DENV-1	El Salvador	1993	JN819417
DENV-1	Eritrea	2010	KU509258
DENV-1	French Polynesia	2008	MG181997
DENV-1	Gabon	2012	MG877557
DENV-1	Germany	2013	KJ468234
DENV-1	India	1956	KF289073
DENV-1	India	1963	JQ922544
DENV-1	India	1971	JQ922546
DENV-1	India	1982	JQ922545
DENV-1	India	2005	JQ922548
DENV-1	India	2007	JN903578
DENV-1	India	2009	JN903581
DENV-1	India	2012	MH822958
DENV-1	India	2013	KJ755855
DENV-1	India	2014	KX618706
DENV-1	India	2016	MK858133
DENV-1	India	2016	MK858130
DENV-1	India	2016	MG721063
DENV-1	India	2018	MZ312924
DENV-1	India	2018	ON123664
DENV-1	India	2019	MZ285732
DENV-1	India	2020	ON123646
DENV-1	India	2020	ON123654
DENV-1	India	2021	ON109597
DENV-1	Indonesia	2007	KC762620
DENV-1	Indonesia	2010	KU509261
DENV-1	Indonesia	2010	KU509253
DENV-1	Indonesia	2012	KY057365
DENV-1	Indonesia	2012	KY057366
DENV-1	Indonesia	2012	KY057368
DENV-1	Indonesia	2012	KY057369
DENV-1	Indonesia	2012	KY057371
DENV-1	Indonesia	2012	KY057373
DENV-1	Indonesia	2015	MH823207
DENV-1	Jamaica	2012	KU509249
DENV-1	Kenya	2014	MT076932
DENV-1	Myanmar	2002	JF459993
DENV-1	Nauru	1974	MW945952
DENV-1	Nicaragua	2005	EU482616
DENV-1	Nicaragua	2008	GQ199859
DENV-1	Peru	2000	MW946253
DENV-1	Philippines	2004	GQ868602
DENV-1	Philippines	2012	MT832050
DENV-1	Philippines	2012	MT832035
DENV-1	Philippines	2012	MT832038
DENV-1	Philippines	2016	LC128301
DENV-1	Philippines	2019	OM281589
DENV-1	Philippines	2020	OM281599
DENV-1	Puerto Rico	1996	KF921911
DENV-1	Puerto Rico	2006	MW945426
DENV-1	Reunion	2004	DQ285558
DENV-1	Reunion	2004	DQ285559
DENV-1	Reunion	2004	DQ285560
DENV-1	Saudi Arabia	2011	KJ649286
DENV-1	Seychelles	2004	DQ285561
DENV-1	Singapore	2008	GQ357692
DENV-1	Singapore	2008	GQ398255
DENV-1	Singapore	2008	GU370048
DENV-1	Singapore	2008	GU370049
DENV-1	Singapore	2011	JN544409
DENV-1	Singapore	2011	JN544410
DENV-1	Singapore	2011	JN544411
DENV-1	Singapore	2013	KJ806947
DENV-1	Singapore	2013	KJ806950
DENV-1	Singapore	2016	MF033248
DENV-1	Singapore	2016	MF033253
DENV-1	South Korea	2004	KP406801
DENV-1	South Korea	2006	KP406803
DENV-1	Taiwan	1994	AB608789
DENV-1	Taiwan	1994	AB608788
DENV-1	Taiwan	2004	KX951689
DENV-1	Taiwan	2014	KU365900
DENV-1	Taiwan	2016	KY496855
DENV-1	Thailand	1964	MW945844
DENV-1	Thailand	1980	MW946030
DENV-1	Thailand	1982	MW946120
DENV-1	Thailand	1994	MW945850
DENV-1	Thailand	1995	MW945829
DENV-1	Thailand	1995	MW946014
DENV-1	Thailand	1996	OK605755
DENV-1	Thailand	2001	MW946140
DENV-1	Thailand	2001	FJ687430
DENV-1	Thailand	2001	FJ687432
DENV-1	Thailand	2001	FJ687433
DENV-1	Thailand	2001	KY586540
DENV-1	Thailand	2002	KY586528
DENV-1	Thailand	2003	MW946055
DENV-1	Thailand	2005	MW945811
DENV-1	Thailand	2005	MW362472
DENV-1	Thailand	2008	KU509259
DENV-1	Thailand	2008	KU509262
DENV-1	Thailand	2009	KU509256
DENV-1	Thailand	2011	MW945960
DENV-1	Thailand	2011	MW946008
DENV-1	Thailand	2011	MN448660
DENV-1	Thailand	2012	MW945933
DENV-1	Thailand	2012	MW946087
DENV-1	Thailand	2012	KU509263
DENV-1	Thailand	2012	MN448630
DENV-1	Thailand	2014	MW945946
DENV-1	Thailand	2014	MW946238
DENV-1	Thailand	2015	LC652828
DENV-1	USA	1987	FJ478458
DENV-1	USA	1992	FJ547087
DENV-1	USA	1992	FJ410186
DENV-1	USA	1993	FJ562105
DENV-1	USA	1993	FJ410183
DENV-1	USA	1993	FJ410184
DENV-1	USA	1995	FJ205875
DENV-1	USA	1995	FJ410181
DENV-1	USA	1996	FJ478457
DENV-1	USA	1996	FJ410188
DENV-1	Venezuela	1998	GU056032
DENV-1	Venezuela	1998	GU056033
DENV-1	Venezuela	1998	FJ639741
DENV-1	Venezuela	2000	GU131833
DENV-1	Venezuela	2000	MW946058
DENV-1	Venezuela	2004	GU131835
DENV-1	Venezuela	2004	GU131836
DENV-1	Venezuela	2008	FJ850104
DENV-1	Venezuela	2010	KU509252
DENV-1	Venezuela	2011	KU509254
DENV-1	Venezuela	2015	MH450312
DENV-1	Viet Nam	2003	GQ199830
DENV-1	Viet Nam	2006	JF937598
DENV-1	Viet Nam	2006	EU482811
DENV-1	Viet Nam	2007	FJ461303
DENV-1	Viet Nam	2008	JF937615
DENV-1	Viet Nam	2017	LC428055
DENV-2	Australia	2000	MT921572
DENV-2	Australia	2013	MT921570
DENV-2	Australia	2019	MN982899
DENV-2	Brazil	2000	FJ850072
DENV-2	Brazil	2002	JX669488
DENV-2	Brazil	2004	FJ850082
DENV-2	Brazil	2006	FJ850088
DENV-2	Brazil	2008	GU131882
DENV-2	Brazil	2019	MW208055
DENV-2	Burkina Faso	2016	KY627763
DENV-2	Cambodia	2001	JF730044
DENV-2	Cambodia	2002	FJ639701
DENV-2	Cambodia	2003	GQ868620
DENV-2	Cambodia	2008	JF730047
DENV-2	China	1993	KC964094
DENV-2	China	1998	KC964095
DENV-2	China	2014	MW721472
DENV-2	China	2015	KX655788
DENV-2	China	2015	KY937187
DENV-2	China	2015	KY937188
DENV-2	China	2015	KY937189
DENV-2	China	2015	KY937190
DENV-2	China	2015	MF156245
DENV-2	China	2016	MK578532
DENV-2	China	2017	MH827538
DENV-2	China	2017	MK564476
DENV-2	China	2018	MK783204
DENV-2	China	2023	OR125606
DENV-2	Colombia	1986	GQ868592
DENV-2	Colombia	1998	GQ868552
DENV-2	Colombia	2000	KJ189305
DENV-2	Colombia	2015	OQ603281
DENV-2	Cuba	1981	KF704354
DENV-2	Ecuador	2014	KY474316
DENV-2	France	2014	MF004385
DENV-2	Guam	2001	HM488257
DENV-2	Guyana	2000	MW946444
DENV-2	Honduras	1984	FJ898449
DENV-2	India	1960	JQ922552
DENV-2	India	1971	JQ922550
DENV-2	India	1974	MW946478
DENV-2	India	1980	JQ922553
DENV-2	India	1996	JQ922549
DENV-2	India	2006	FJ898454
DENV-2	India	2006	KU509271
DENV-2	India	2007	KJ918750
DENV-2	India	2009	JQ955623
DENV-2	India	2010	KY427084
DENV-2	India	2011	JQ955624
DENV-2	India	2012	MH822939
DENV-2	India	2013	MH822956
DENV-2	India	2014	MG560143
DENV-2	India	2014	MH822943
DENV-2	India	2016	MK858099
DENV-2	India	2018	MH891770
DENV-2	India	2020	ON123651
DENV-2	India	2021	OM681318
DENV-2	Indonesia	1976	GQ398259
DENV-2	Indonesia	1976	GQ398261
DENV-2	Indonesia	1976	GQ398264
DENV-2	Indonesia	1977	GQ398257
DENV-2	Indonesia	2007	KC762655
DENV-2	Indonesia	2007	KC762656
DENV-2	Indonesia	2007	KC762658
DENV-2	Indonesia	2007	KC762660
DENV-2	Indonesia	2008	KC762657
DENV-2	Indonesia	2008	KC762667
DENV-2	Indonesia	2009	KU509268
DENV-2	Indonesia	2014	KU517846
DENV-2	Indonesia	2016	MK411558
DENV-2	Kenya	2014	MN577564
DENV-2	Kenya	2017	MG779194
DENV-2	Laos	2010	KY849763
DENV-2	Laos	2010	KY849767
DENV-2	Laos	2010	KY849768
DENV-2	Malaysia	2008	MW946345
DENV-2	Malaysia	2015	KY923048
DENV-2	Mexico	1994	JX966379
DENV-2	Mexico	2007	GU131974
DENV-2	Mexico	2011	KJ189370
DENV-2	Mexico	2018	MT897896
DENV-2	Nepal	2017	PP152366
DENV-2	Nicaragua	2000	FJ873808
DENV-2	Nicaragua	2007	FJ850051
DENV-2	Nicaragua	2018	OQ782223
DENV-2	Pakistan	2008	KF041236
DENV-2	Pakistan	2013	KJ701507
DENV-2	Peru	1996	MW946575
DENV-2	Peru	2007	KC294200
DENV-2	Philippines	1988	OK605760
DENV-2	Philippines	1995	KF744406
DENV-2	Philippines	1996	KF744407
DENV-2	Philippines	1998	KF744399
DENV-2	Philippines	2000	KF744400
DENV-2	Philippines	2000	KF744402
DENV-2	Philippines	2001	KF744397
DENV-2	Philippines	2005	KF744398
DENV-2	Philippines	2005	KF744408
DENV-2	Philippines	2008	KU509275
DENV-2	Philippines	2008	KU509276
DENV-2	Philippines	2009	KU509269
DENV-2	Philippines	2010	KU509274
DENV-2	Philippines	2010	KU509277
DENV-2	Philippines	2013	MT832072
DENV-2	Philippines	2013	MT832080
DENV-2	Philippines	2015	MT832057
DENV-2	Puerto Rico	1969	GQ868600
DENV-2	Puerto Rico	1994	GQ398269
DENV-2	Puerto Rico	1994	GQ398284
DENV-2	Saint Kitts and Nevis	2001	FJ898460
DENV-2	Saudi Arabia	2014	KJ830750
DENV-2	Senegal	1970	MW946564
DENV-2	Senegal	1990	OK605757
DENV-2	Singapore	2004	JN851127
DENV-2	Singapore	2005	JN851124
DENV-2	Singapore	2005	JN851130
DENV-2	Singapore	2005	JN851131
DENV-2	Singapore	2006	JN851128
DENV-2	Singapore	2011	MW512364
DENV-2	Singapore	2011	MW512367
DENV-2	Singapore	2011	MW512369
DENV-2	Singapore	2012	MW512372
DENV-2	Singapore	2012	MW512376
DENV-2	Singapore	2013	MW512394
DENV-2	Singapore	2013	MW512408
DENV-2	Singapore	2013	MW512409
DENV-2	Singapore	2014	MW512430
DENV-2	Singapore	2014	MW512431
DENV-2	Singapore	2015	MW512447
DENV-2	Singapore	2016	MW512464
DENV-2	Singapore	2016	MW512465
DENV-2	Singapore	2016	MW512467
DENV-2	Singapore	2017	MW512470
DENV-2	Singapore	2018	MW512480
DENV-2	Singapore	2019	MW512490
DENV-2	Singapore	2020	OP909734
DENV-2	Sri Lanka	1996	FJ882602
DENV-2	Thailand	1964	GQ868591
DENV-2	Thailand	1974	GU289914
DENV-2	Thailand	1980	ON398847
DENV-2	Thailand	1994	EU687246
DENV-2	Thailand	1994	EU726767
DENV-2	Thailand	1994	GQ868542
DENV-2	Thailand	1995	KY586674
DENV-2	Thailand	1995	KY586675
DENV-2	Thailand	1998	KY586687
DENV-2	Thailand	2000	KY586672
DENV-2	Thailand	2001	FJ810410
DENV-2	Thailand	2001	KY586641
DENV-2	Thailand	2001	KY586679
DENV-2	Thailand	2001	KY586692
DENV-2	Thailand	2009	KU509272
DENV-2	Thailand	2014	MH888331
DENV-2	Thailand	2019	MZ636801
DENV-2	Thailand	2023	PP563772
DENV-2	Tonga	1974	MW946475
DENV-2	USA	1995	EU569708
DENV-2	USA	1998	EU482545
DENV-2	USA	1998	EU482546
DENV-2	USA	1998	EU482733
DENV-2	USA	2005	EU726770
DENV-2	USA	2006	EU482721
DENV-2	USA	2006	EU482726
DENV-2	Venezuela	1987	GQ868599
DENV-2	Venezuela	1991	GQ868598
DENV-2	Venezuela	1998	FJ898465
DENV-2	Venezuela	2000	FJ898466
DENV-2	Venezuela	2007	EU482605
DENV-2	Venezuela	2007	EU482607
DENV-2	Venezuela	2015	MH069497
DENV-2	Vietnam	1988	JN819418
DENV-2	Vietnam	1995	JX649147
DENV-2	Vietnam	2003	EU482778
DENV-2	Vietnam	2003	EU482783
DENV-2	Vietnam	2003	EU482784
DENV-2	Vietnam	2003	FM210204
DENV-2	Vietnam	2006	EU482664
DENV-2	Vietnam	2006	EU482673
DENV-2	Vietnam	2006	MW945435
DENV-2	Virgin Islands	1987	GQ868603
DENV-3	Angola	2023	PP563771
DENV-3	Australia	2017	MT921574
DENV-3	Bangladesh	2021	ON115021
DENV-3	Barbados	2007	KU509278
DENV-3	Brazil	2007	GU131866
DENV-3	Brazil	2008	FJ850094
DENV-3	Cambodia	2002	GQ868627
DENV-3	Cambodia	2003	FJ639723
DENV-3	Cambodia	2008	HM631854
DENV-3	China	2012	KC261634
DENV-3	China	2013	KF954946
DENV-3	China	2013	KF954947
DENV-3	China	2013	KF954948
DENV-3	China	2013	KF954949
DENV-3	China	2015	MN018370
DENV-3	China	2015	MN018374
DENV-3	China	2015	MN018380
DENV-3	China	2015	MN018378
DENV-3	China	2015	MN018379
DENV-3	China	2015	MN018377
DENV-3	China	2016	MN018382
DENV-3	China	2017	MN018389
DENV-3	China	2019	OR053670
DENV-3	Colombia	2005	GQ868576
DENV-3	Colombia	2015	MH544650
DENV-3	Fiji	1992	MW946691
DENV-3	Gabon	2016	LC379196
DENV-3	Gabon	2017	LC379197
DENV-3	India	1966	JQ922555
DENV-3	India	2005	JQ922556
DENV-3	India	2005	JQ922557
DENV-3	India	2009	KU509281
DENV-3	India	2011	KU509286
DENV-3	India	2013	KU216209
DENV-3	India	2016	MK858152
DENV-3	India	2016	MK858149
DENV-3	India	2016	MG721059
DENV-3	India	2016	MG721061
DENV-3	India	2016	MW192822
DENV-3	India	2016	MW192823
DENV-3	India	2017	MW192824
DENV-3	India	2017	MH891766
DENV-3	India	2017	MN253125
DENV-3	India	2018	OP895705
DENV-3	India	2020	ON123655
DENV-3	India	2022	OQ721962
DENV-3	India	2022	OQ721963
DENV-3	Indonesia	1978	MW946955
DENV-3	Indonesia	1985	OK605763
DENV-3	Indonesia	2007	KC762684
DENV-3	Indonesia	2008	KC762687
DENV-3	Indonesia	2008	KC762690
DENV-3	Indonesia	2010	KC762693
DENV-3	Indonesia	2016	KY863456
DENV-3	Malaysia	2012	MF004386
DENV-3	Malaysia	2014	MH051731
DENV-3	Malaysia	2014	MH051732
DENV-3	Mexico	2007	FJ898442
DENV-3	Mozambique	1985	FJ882575
DENV-3	Nepal	2022	OR821726
DENV-3	New Caledonia	1996	JQ920485
DENV-3	Nicaragua	2011	KF973485
DENV-3	Papua New Guinea	2010	KY794786
DENV-3	Philippines	1964	KM190937
DENV-3	Philippines	2008	KU509279
DENV-3	Puerto Rico	1963	MW945427
DENV-3	Saudi Arabia	2014	KJ830751
DENV-3	Senegal	2009	KU509282
DENV-3	Singapore	2007	GU370053
DENV-3	Singapore	2009	GU370052
DENV-3	Singapore	2012	KX380841
DENV-3	Singapore	2012	KX380840
DENV-3	Singapore	2013	KX380842
DENV-3	Somalia	1993	OK605766
DENV-3	Sri Lanka	1985	FJ882574
DENV-3	Sri Lanka	1989	FJ882572
DENV-3	Sri Lanka	1993	FJ882573
DENV-3	Sri Lanka	1997	GQ252674
DENV-3	Sri Lanka	2006	KU509283
DENV-3	Sri Lanka	2017	MN083246
DENV-3	Sri Lanka	2017	MN083245
DENV-3	Thailand	1973	GQ868593
DENV-3	Thailand	1973	DQ863638
DENV-3	Thailand	1994	KJ737429
DENV-3	Thailand	1995	KY586776
DENV-3	Thailand	1995	KY586785
DENV-3	Thailand	1995	MW946790
DENV-3	Thailand	1997	MW946791
DENV-3	Thailand	1998	KY586718
DENV-3	Thailand	1998	KY586719
DENV-3	Thailand	1998	KY586720
DENV-3	Thailand	1998	KY586760
DENV-3	Thailand	1998	KY586761
DENV-3	Thailand	1998	KY586767
DENV-3	Thailand	1998	KY586771
DENV-3	Thailand	1998	KY586772
DENV-3	Thailand	1998	KY586774
DENV-3	Thailand	1998	KY586775
DENV-3	Thailand	1998	KY586786
DENV-3	Thailand	1998	KY586799
DENV-3	Thailand	1999	KY586766
DENV-3	Thailand	1999	KY586768
DENV-3	Thailand	1999	KY586777
DENV-3	Thailand	1999	MW946859
DENV-3	Thailand	1999	MW946887
DENV-3	Thailand	2000	KY586715
DENV-3	Thailand	2000	KY586721
DENV-3	Thailand	2000	KY586722
DENV-3	Thailand	2000	KY586723
DENV-3	Thailand	2000	KY586724
DENV-3	Thailand	2000	KY586758
DENV-3	Thailand	2000	KY586759
DENV-3	Thailand	2000	KY586764
DENV-3	Thailand	2001	KY586745
DENV-3	Thailand	2001	KY586756
DENV-3	Thailand	2001	KY586757
DENV-3	Thailand	2001	KY586782
DENV-3	Thailand	2001	KY586784
DENV-3	Thailand	2001	KY586796
DENV-3	Thailand	2001	KY586737
DENV-3	Thailand	2001	KY586765
DENV-3	Thailand	2001	KY586734
DENV-3	Thailand	2001	MW946751
DENV-3	Thailand	2002	KY586750
DENV-3	Thailand	2002	KY586769
DENV-3	Thailand	2002	KY586770
DENV-3	Thailand	2002	KY586783
DENV-3	Thailand	2002	KY586773
DENV-3	Thailand	2002	KY586787
DENV-3	Thailand	2002	KY586788
DENV-3	Thailand	2002	KY586717
DENV-3	Thailand	2003	KY586749
DENV-3	Thailand	2003	KY586710
DENV-3	Thailand	2003	MW946635
DENV-3	Thailand	2004	KY586735
DENV-3	Thailand	2004	KY586755
DENV-3	Thailand	2004	KY586711
DENV-3	Thailand	2005	MW946769
DENV-3	Thailand	2005	MW946914
DENV-3	Thailand	2006	KY586703
DENV-3	Thailand	2006	KY586705
DENV-3	Thailand	2006	KY586706
DENV-3	Thailand	2006	KY586817
DENV-3	Thailand	2006	MW946622
DENV-3	Thailand	2006	MW946852
DENV-3	Thailand	2007	KY586803
DENV-3	Thailand	2007	KY586804
DENV-3	Thailand	2007	KY586818
DENV-3	Thailand	2007	KY586819
DENV-3	Thailand	2008	KY586702
DENV-3	Thailand	2008	KY586805
DENV-3	Thailand	2008	KY586704
DENV-3	Thailand	2008	KY586820
DENV-3	Thailand	2008	KU509284
DENV-3	Thailand	2009	KY586809
DENV-3	Thailand	2009	KY586810
DENV-3	Thailand	2009	KY586811
DENV-3	Thailand	2009	KY586813
DENV-3	Thailand	2009	KY586822
DENV-3	Thailand	2010	KY586807
DENV-3	Thailand	2010	KY586808
DENV-3	Thailand	2010	KY586812
DENV-3	Thailand	2010	KY586821
DENV-3	Thailand	2010	KU509285
DENV-3	Thailand	2012	MW946783
DENV-3	Thailand	2012	MW946711
DENV-3	Thailand	2016	LC410194
DENV-3	Thailand	2023	OR418423
DENV-3	Thailand	2016	LC410192
DENV-3	USA	1963	JQ922554
DENV-3	USA	2005	FJ182007
DENV-3	USA	2005	FJ182038
DENV-3	USA	2023	OR977095
DENV-3	Venezuela	2001	EU529688
DENV-3	Venezuela	2005	FJ639810
DENV-3	Venezuela	2005	FJ639816
DENV-3	Venezuela	2007	FJ898474
DENV-3	Vietnam	2006	EU482454
DENV-3	Vietnam	2006	EU482456
DENV-3	Vietnam	2006	EU482457
DENV-4	Australia	2016	MH382789
DENV-4	Brazil	2010	JQ513334
DENV-4	Brazil	2011	JQ513335
DENV-4	Brazil	2011	JQ513336
DENV-4	Brazil	2011	JQ513337
DENV-4	Brazil	2011	JQ513345
DENV-4	Cambodia	2002	KF955510
DENV-4	Cambodia	2007	JN638571
DENV-4	Cambodia	2008	JN638572
DENV-4	China	2010	JF741967
DENV-4	China	2010	KP723482
DENV-4	China	2010	JQ822247
DENV-4	China	2010	MW720991
DENV-4	China	2010	MW720995
DENV-4	China	2012	KC333651
DENV-4	China	2013	MG601754
DENV-4	China	2013	MN018390
DENV-4	China	2015	MN018391
DENV-4	China	2015	MN018394
DENV-4	China	2015	MN018395
DENV-4	China	2015	MN018396
DENV-4	China	2015	MN018392
DENV-4	China	2015	MN018393
DENV-4	China	2016	MN018397
DENV-4	China	2016	MN018398
DENV-4	China	2018	MK640208
DENV-4	China	2018	MK614093
DENV-4	China	2018	MK614092
DENV-4	China	2018	MK614091
DENV-4	China	2018	MK614090
DENV-4	China	2018	MK614089
DENV-4	Colombia	1997	FJ024476
DENV-4	Colombia	2001	GQ868579
DENV-4	Colombia	2001	GQ868580
DENV-4	Colombia	2001	GQ868581
DENV-4	Colombia	2001	GQ868582
DENV-4	Ecuador	2014	KY474335
DENV-4	French Polynesia	2009	JQ915083
DENV-4	French Polynesia	2009	JQ915082
DENV-4	French Polynesia	2009	JQ915081
DENV-4	French Polynesia	2010	JQ915084
DENV-4	Haiti	1994	JF262782
DENV-4	Haiti	2014	KT276273
DENV-4	Haiti	2014	KP140942
DENV-4	India	1961	JF262783
DENV-4	India	1962	JQ922558
DENV-4	India	1979	JQ922559
DENV-4	India	2009	JQ922560
DENV-4	India	2009	KU509287
DENV-4	India	2015	KX845005
DENV-4	India	2016	MG272272
DENV-4	India	2016	MG272273
DENV-4	India	2016	MG272274
DENV-4	India	2017	MH891769
DENV-4	India	2017	MK654681
DENV-4	India	2018	ON799403
DENV-4	India	2018	ON123668
DENV-4	India	2020	ON799402
DENV-4	Indonesia	1973	MW945636
DENV-4	Indonesia	2007	KC762694
DENV-4	Indonesia	2007	KC762695
DENV-4	Indonesia	2007	KC762696
DENV-4	Indonesia	2007	KC762697
DENV-4	Indonesia	2008	KC762698
DENV-4	Indonesia	2008	KC762699
DENV-4	Indonesia	2010	KU509288
DENV-4	Indonesia	2014	MH823210
DENV-4	Indonesia	2015	KU523872
DENV-4	Indonesia	2019	OL314735
DENV-4	Indonesia	2019	OL314736
DENV-4	Indonesia	2019	OL314737
DENV-4	Indonesia	2019	OL314738
DENV-4	Indonesia	2019	OL314739
DENV-4	Indonesia	2019	OL314740
DENV-4	Indonesia	2019	OL314741
DENV-4	Indonesia	2019	OL314742
DENV-4	Indonesia	2019	OL314743
DENV-4	Indonesia	2019	OL314744
DENV-4	Indonesia	2019	OL314745
DENV-4	Indonesia	2019	OL314746
DENV-4	Indonesia	2019	OL314747
DENV-4	Japan	2015	LC069810
DENV-4	Malaysia	1973	MW945552
DENV-4	Malaysia	2007	MZ215848
DENV-4	Malaysia	2013	MH888334
DENV-4	Malaysia	2014	MH051734
DENV-4	New Caledonia	2008	JQ915085
DENV-4	New Caledonia	2009	JQ915088
DENV-4	New Caledonia	2009	JQ915086
DENV-4	New Caledonia	2009	JQ915087
DENV-4	New Caledonia	2009	JQ915089
DENV-4	Nicaragua	1999	MW881266
DENV-4	Pakistan	2009	KF041260
DENV-4	Philippines	1956	GQ868594
DENV-4	Philippines	1956	KR011349
DENV-4	Philippines	2014	KU523871
DENV-4	Puerto Rico	1998	MW945436
DENV-4	Puerto Rico	1999	MW945437
DENV-4	Senegal	1981	MF004387
DENV-4	Senegal	1983	OK605769
DENV-4	Singapore	2005	GQ398256
DENV-4	Singapore	2010	JX024757
DENV-4	Singapore	2010	JX024758
DENV-4	Singapore	2011	KP792537
DENV-4	Singapore	2016	KY921910
DENV-4	Singapore	2016	KY921909
DENV-4	Taiwan	2003	KY670635
DENV-4	Thailand	1985	MW945503
DENV-4	Thailand	1993	MW945755
DENV-4	Thailand	1994	MW945529
DENV-4	Thailand	1995	KY586943
DENV-4	Thailand	1996	MW945721
DENV-4	Thailand	1996	MW945485
DENV-4	Thailand	1996	MW945619
DENV-4	Thailand	1997	MW945667
DENV-4	Thailand	1997	MW945758
DENV-4	Thailand	1998	KY586945
DENV-4	Thailand	1998	KY586946
DENV-4	Thailand	1999	MW945493
DENV-4	Thailand	2000	KY586827
DENV-4	Thailand	2001	MW945621
DENV-4	Thailand	2001	KY586944
DENV-4	Thailand	2002	KY586830
DENV-4	Thailand	2003	KY586831
DENV-4	Thailand	2004	MW945657
DENV-4	Thailand	2005	MW945507
DENV-4	Thailand	2005	MW945727
DENV-4	Thailand	2005	MW945648
DENV-4	Thailand	2006	KY586942
DENV-4	Thailand	2006	KY586828
DENV-4	Thailand	2007	MW945607
DENV-4	Thailand	2008	MW945653
DENV-4	Thailand	2008	MW945557
DENV-4	Thailand	2010	MW945498
DENV-4	Thailand	2010	MW945638
DENV-4	Thailand	2010	KY586829
DENV-4	Thailand	2012	MW945701
DENV-4	Thailand	2013	MW945533
DENV-4	Thailand	2013	MW945582
DENV-4	Thailand	2016	LC410196
DENV-4	Thailand	2016	LC410197
DENV-4	Thailand	2016	LC410198
DENV-4	USA	1986	EU854295
DENV-4	USA	1994	GQ199878
DENV-4	USA	1994	GQ199879
DENV-4	USA	1994	FJ226067
DENV-4	USA	1995	FJ810417
DENV-4	USA	1995	FJ850057
DENV-4	USA	1995	GQ199880
DENV-4	USA	1995	GQ252675
DENV-4	USA	1996	FJ850058
DENV-4	USA	1996	GQ199881
DENV-4	USA	1996	GQ199882
DENV-4	USA	1996	GQ199883
DENV-4	USA	1996	GQ199884
DENV-4	USA	1996	GQ199885
DENV-4	USA	1998	FJ850059
DENV-4	USA	1998	FJ882595
DENV-4	USA	1998	FJ882596
DENV-4	USA	1998	FJ882598
DENV-4	USA	1998	FJ882597
DENV-4	USA	1998	FJ024424
DENV-4	USA	1998	EU854296
DENV-4	USA	1998	EU854297
DENV-4	USA	1999	FJ882599
DENV-4	USA	1999	FJ882600
DENV-4	USA	1999	FJ882601
DENV-4	Venezuela	1995	JF262781
DENV-4	Venezuela	1998	FJ639736
DENV-4	Venezuela	1998	FJ639737
DENV-4	Venezuela	1998	FJ639738
DENV-4	Venezuela	1998	FJ639739
DENV-4	Venezuela	1998	JN819409
DENV-4	Venezuela	1999	FJ639742
DENV-4	Venezuela	1999	FJ639744
DENV-4	Venezuela	1999	FJ639745
DENV-4	Venezuela	2000	FJ639748
DENV-4	Venezuela	2001	FJ639764
DENV-4	Venezuela	2007	FJ882581
DENV-4	Wallis and Futuna	2009	JQ915090

## Sheet: Genomic coordinates
Genomic coordinates ZIKV
Reference ID	Length	C-Hi		E-Hi		NS3-Hi		E-Low		NS4B-Low		NS5-Low
		Start	Finish	Start	Finish	Start	Finish	Start	Finish	Start	Finish	Start	Finish
NC_012532.1	300	1	301	977	1277	4601	4901	977	1277	6902	7202	7655	7955
	500	1	501	977	1477	4601	5101	977	1477	6902	7402	7655	8155
	700	1	701	977	1677	4601	5301	977	1677	6902	7602	7655	8355
	900	1	901	977	1877	4601	5501	977	1877	6902	7802	7655	8555
	1500	1	1501	977	2477	4601	6101	977	2477	6902	8402	7655	9155
	2100	1	2101	977	3077	4601	6701	977	3077	6902	9002	7655	9755
	2700	1	2701	977	3677	4601	7301	977	3677	6902	9602	7655	10355
Genomic coordinates YFV
Reference ID	Length	NS1-Hi		NS3-Hi		NS5-Hi		E-Low		NS4B-Low		NS5-Low
		Start	Finish	Start	Finish	Start	Finish	Start	Finish	Start	Finish	Start	Finish
NC_002031.1	300	2453	2753	4571	4871	7673	7973	974	1274	6887	7187	7673	7973
	500	2453	2953	4571	5071	7673	8173	974	1474	6887	7387	7673	8173
	700	2453	3153	4571	5271	7673	8373	974	1674	6887	7587	7673	8373
	900	2453	3353	4571	5471	7673	8573	974	1874	6887	7787	7673	8573
	1500	2453	3953	4571	6071	7673	9173	974	2474	6887	8387	7673	9173
	2100	2453	4553	4571	6671	7673	9773	974	3074	6887	8987	7673	9773
	2700	2453	5153	4571	7271	7673	10373	974	3674	6887	9587	7673	10373
Genomic coordinates WNV
Reference ID	Length	NS2A-Hi		NS3-Hi		NS4B-Hi		E-Low		NS1-Low		NS5-Low
		Start	Finish	Start	Finish	Start	Finish	Start	Finish	Start	Finish	Start	Finish
NC_001563.2	300	3514	3814	4600	4900	6904	7204	967	1267	2458	2758	7672	7972
	500	3514	4014	4600	5100	6904	7404	967	1467	2458	2958	7672	8172
	700	3514	4214	4600	5300	6904	7604	967	1667	2458	3158	7672	8372
	900	3514	4414	4600	5500	6904	7804	967	1867	2458	3358	7672	8572
	1500	3514	5014	4600	6100	6904	8404	967	2467	2458	3958	7672	9172
	2100	3514	5614	4600	6700	6904	9004	967	3067	2458	4558	7672	9772
	2700	3514	6214	4600	7300	6904	9604	967	3667	2458	5158	7672	10372
Genomic coordinates DENV-1
Reference ID	Length	E-Hi		NS2A-Hi		NS4A-Hi		C-Low		NS3-Low		NS5-Low
		Start	Finish	Start	Finish	Start	Finish	Start	Finish	Start	Finish	Start	Finish
NC_001477.1	300	935	1235	3476	3776	6337	6637	95	395	4520	4820	7574	7874
	500	935	1435	3476	3976	6337	6837	95	595	4520	5020	7574	8074
	700	935	1635	3476	4176	6337	7037	95	795	4520	5220	7574	8274
	900	935	1835	3476	4376	6337	7237	95	995	4520	5420	7574	8474
	1500	935	2435	3476	4976	6337	7837	95	1595	4520	6020	7574	9074
	2100	935	3035	3476	5576	6337	8437	95	2195	4520	6620	7574	9674
	2700	935	3635	3476	6176	6337	9037	95	2795	4520	7220	7574	10274
Genomic coordinates DENV-2
Reference ID	Length	NS2A-Hi		NS3-Hi		NS4A-Hi		M-Low		NS3-Low		NS5-Low
		Start	Finish	Start	Finish	Start	Finish	Start	Finish	Start	Finish	Start	Finish
NC_001474.2	300	3478	3778	4522	4822	6376	6676	712	1012	4522	4822	7570	7870
	500	3478	3978	4522	5022	6376	6876	712	1212	4522	5022	7570	8070
	700	3478	4178	4522	5222	6376	7076	712	1412	4522	5222	7570	8270
	900	3478	4378	4522	5422	6376	7276	712	1612	4522	5422	7570	8470
	1500	3478	4978	4522	6022	6376	7876	712	2212	4522	6022	7570	9070
	2100	3478	5578	4522	6622	6376	8476	712	2812	4522	6622	7570	9670
	2700	3478	6178	4522	7222	6376	9076	712	3412	4522	7222	7570	10270
Genomic coordinates DENV-3
Reference ID	Length	E-Hi		NS2A-Hi		NS4B-Hi		C-Low		NS1-Low		NS5-Low
		Start	Finish	Start	Finish	Start	Finish	Start	Finish	Start	Finish	Start	Finish
NC_001475.2	300	935	1235	3470	3770	6821	7121	95	395	2414	2714	7565	7865
	500	935	1435	3470	3970	6821	7321	95	595	2414	2914	7565	8065
	700	935	1635	3470	4170	6821	7521	95	795	2414	3114	7565	8265
	900	935	1835	3470	4370	6821	7721	95	995	2414	3314	7565	8465
	1500	935	2435	3470	4970	6821	8321	95	1595	2414	3914	7565	9065
	2100	935	3035	3470	5570	6821	8921	95	2195	2414	4514	7565	9665
	2700	935	3635	3470	6170	6821	9521	95	2795	2414	5114	7565	10265
Genomic coordinates DENV-4
Reference ID	Length	NS2A-Hi		NS3-Hi		NS4B-Hi		NS1-Low		NS3-Low		NS5-Low
		Start	Finish	Start	Finish	Start	Finish	Start	Finish	Start	Finish	Start	Finish
NC_002640.1	300	3480	3780	4524	4824	6828	7128	2424	2724	4524	4824	7563	7863
	500	3480	3980	4524	5024	6828	7328	2424	2924	4524	5024	7563	8063
	700	3480	4180	4524	5224	6828	7528	2424	3124	4524	5224	7563	8263
	900	3480	4380	4524	5424	6828	7728	2424	3324	4524	5424	7563	8463
	1500	3480	4980	4524	6024	6828	8328	2424	3924	4524	6024	7563	9063
	2100	3480	5580	4524	6624	6828	8928	2424	4524	4524	6624	7563	9663
	2700	3480	6180	4524	7224	6828	9528	2424	5124	4524	7224	7563	10263

## Sheet: Phylogeography
Virus	Genotype/Lineage (WNV)	Location	Year	ID	Geographic coordinates
					Latitude	Longitude
ZIKV	Asia	Argentina	2016	MT636065	-38.4515	-63.599
ZIKV	Asia	Australia	2016	KX806557	-26.1772	133.417
ZIKV	Asia	Brazil	2015	KU365777	-14.4095	-51.3167
ZIKV	Asia	Brazil	2017	MN101548	-14.4095	-51.3167
ZIKV	Asia	Cambodia	2010	MH158236	12.1454	104.982
ZIKV	Asia	Cambodia	2016	MH368551	12.1454	104.982
ZIKV	Asia	Cambodia	2019	MZ008356	12.1454	104.982
ZIKV	Asia	Canada	2016	MN473454	56	-96
ZIKV	Asia	CapeVerde	2015	MK241416	16.0231	-23.9886
ZIKV	Asia	China	2016	KU761560	35.7803	104.137
ZIKV	Asia	China	2018	MK696551	35.7803	104.137
ZIKV	Asia	China	2019	MN611472	35.7803	104.137
ZIKV	Asia	Colombia	2015	KU820897	5.92191	-74.339
ZIKV	Asia	Cuba	2017	MF438286	21.5153	-79.563
ZIKV	Asia	Dominican Republic	2016	KX766028	18.6699	-70.1301
ZIKV	Asia	Ecuador	2016	KX879603	-1.36033	-83.8955
ZIKV	Asia	French Guiana	2015	KU758877	4.03285	-53.1132
ZIKV	Asia	French Guiana	2016	MN185328	4.03285	-53.1132
ZIKV	Asia	French Polynesia	2013	KJ776791	-17.5408	-144.59
ZIKV	Asia	French Polynesia	2014	KX447511	-17.5408	-144.59
ZIKV	Asia	Guadeloupe	2016	MN185324	16.1496	-61.3971
ZIKV	Asia	Guatemala	2016	MF801378	15.7228	-90.2348
ZIKV	Asia	Haiti	2014	KY415986	19.0352	-73.115
ZIKV	Asia	Haiti	2021	PP316139	19.0352	-73.115
ZIKV	Asia	Honduras	2015	KX694534	15.2243	-86.2093
ZIKV	Asia	India	2018	MK238037	21.068	82.7525
ZIKV	Asia	Indonesia	2014	KU179098	-2.44565	117.889
ZIKV	Asia	Italy	2016	KU853012	41.2908	12.7122
ZIKV	Asia	Japan	2016	LC190723	33.5002	137.154
ZIKV	Asia	Japan	2017	LC369584	33.5002	137.154
ZIKV	Asia	Malaysia	1966	KX377336	4.28556	103.78
ZIKV	Asia	Martinique	2016	KY075932	14.6341	-61.0138
ZIKV	Asia	Mexico	2015	KX247632	23.5541	-102.621
ZIKV	Asia	Mexico	2021	OM522327	23.5541	-102.621
ZIKV	Asia	Micronesia	2007	EU545988	5.21545	150.22
ZIKV	Asia	Nicaragua	2016	KX421194	12.8689	-85.0177
ZIKV	Asia	Panama	2015	KX156774	8.3777	-80.1055
ZIKV	Asia	Panama	2016	KX198135	8.3777	-80.1055
ZIKV	Asia	Peru	2016	KY693678	-9.24354	-75.0195
ZIKV	Asia	Puerto Rico	2015	KX377337	18.2219	-66.6651
ZIKV	Asia	Russia	2016	MF098766	55	103
ZIKV	Asia	Russia	2017	MF098771	55	103
ZIKV	Asia	Singapore	2016	KX813683	1.314	103.844
ZIKV	Asia	Singapore	2017	MF988734	1.314	103.844
ZIKV	Asia	South Korea	2016	KY120352	35.819	127.873
ZIKV	Asia	Sri Lanka	2024	PP326314	7.85769	80.7062
ZIKV	Asia	Suriname	2015	KU312312	3.98345	-56.0068
ZIKV	Asia	Suriname	2016	KU937936	3.98345	-56.0068
ZIKV	Asia	Taiwan	2016	KY126351	23.4857	119.5
ZIKV	Asia	Thailand	2006	MG645981	13.039	101.49
ZIKV	Asia	Thailand	2011	OQ661914	13.039	101.49
ZIKV	Asia	Thailand	2013	KX051560	13.039	101.49
ZIKV	Asia	Thailand	2014	KU681081	13.039	101.49
ZIKV	Asia	Thailand	2015	KX051562	13.039	101.49
ZIKV	Asia	Thailand	2016	KY272987	13.039	101.49
ZIKV	Asia	Thailand	2017	MF996804	13.039	101.49
ZIKV	Asia	Thailand	2018	OQ661917	13.039	101.49
ZIKV	Asia	Thailand	2019	OM964565	13.039	101.49
ZIKV	Asia	Thailand	2020	OM964568	13.039	101.49
ZIKV	Asia	Thailand	2021	ON142674	13.039	101.49
ZIKV	Asia	Trinidad and Tobago	2016	MW008559	10.6967	-61.2117
ZIKV	Asia	United Kingdom	2016	KX673530	54.5513	-4.47377
ZIKV	Asia	USA	2016	KU870645	44.2424	-119.809
ZIKV	Asia	USA	2017	MF159531	44.2424	-119.809
ZIKV	Asia	Venezuela	2016	KX702400	6.65711	-66.6147
ZIKV	Asia	Vietnam	2016	MW915414	15.7939	105.91
ZIKV	Asia	Virgin Islands	2016	MW165883	18.1348	-64.9809
YFV	South America I	Brazil	1955	MW158338	-14.4095	-51.3167
YFV	South America I	Brazil	1960	MW158339	-14.4095	-51.3167
YFV	South America I	Brazil	1968	MW158340	-14.4095	-51.3167
YFV	South America I	Brazil	1973	MW158343	-14.4095	-51.3167
YFV	South America I	Brazil	1980	JF912179	-14.4095	-51.3167
YFV	South America I	Brazil	1981	JF912180	-14.4095	-51.3167
YFV	South America I	Brazil	1984	JF912183	-14.4095	-51.3167
YFV	South America I	Brazil	1985	MW158344	-14.4095	-51.3167
YFV	South America I	Brazil	1987	JF912184	-14.4095	-51.3167
YFV	South America I	Brazil	1991	MW158341	-14.4095	-51.3167
YFV	South America I	Brazil	1992	JF912185	-14.4095	-51.3167
YFV	South America I	Brazil	1994	JF912186	-14.4095	-51.3167
YFV	South America I	Brazil	2000	JF912187	-14.4095	-51.3167
YFV	South America I	Brazil	2001	MG969501	-14.4095	-51.3167
YFV	South America I	Brazil	2002	JF912190	-14.4095	-51.3167
YFV	South America I	Brazil	2008	KY861728	-14.4095	-51.3167
YFV	South America I	Brazil	2015	MF370549	-14.4095	-51.3167
YFV	South America I	Brazil	2016	MF370534	-14.4095	-51.3167
YFV	South America I	Brazil	2017	KY885000	-14.4095	-51.3167
YFV	South America I	Brazil	2018	MK333798	-14.4095	-51.3167
YFV	South America I	Brazil	2019	MK533792	-14.4095	-51.3167
YFV	South America I	Brazil	2023	OR052147	-14.4095	-51.3167
YFV	South America I	Netherlands	2018	MK292067	52.213	5.27937
YFV	South America I	Panama	1974	OR119828	8.3777	-80.1055
YFV	South America I	Trinidad and Tobago	1988	MW158345	10.6967	-61.2117
YFV	South America I	Trinidad and Tobago	1989	MW158347	10.6967	-61.2117
YFV	South America I	Trinidad and Tobago	1995	MW158348	10.6967	-61.2117
YFV	South America I	Trinidad and Tobago	2008	MW158365	10.6967	-61.2117
YFV	South America I	Trinidad and Tobago	2009	HM582851	10.6967	-61.2117
YFV	South America I	Venezuela	2004	KM388817	6.65711	-66.6147
YFV	South America I	Venezuela	2005	KM388814	6.65711	-66.6147
YFV	South America I	Venezuela	2006	KM388818	6.65711	-66.6147
YFV	South America I	Venezuela	2007	MW158356	6.65711	-66.6147
YFV	South America I	Venezuela	2010	KM388816	6.65711	-66.6147
YFV	South America II	Bolivia	1999	MF004382	-16.2835	-63.5494
YFV	South America II	Brazil	1983	JF912181	-14.4095	-51.3167
YFV	South America II	Peru	1995	MW158361	-9.24354	-75.0195
YFV	South America II	Peru	1998	MW158359	-9.24354	-75.0195
YFV	West Africa	Belgium	2019	MN708489	50.501	4.4661
YFV	West Africa	Ecuador	1997	MW158362	-1.36033	-83.8955
YFV	West Africa	France	2016	OM938988	46.1107	2.5911
YFV	West Africa	France	2018	OM938989	46.1107	2.5911
YFV	West Africa	France	2019	MN708488	46.1107	2.5911
YFV	West Africa	Germany	2017	MG922934	51.1758	10.4541
YFV	West Africa	Ghana	1927	MF405338	7.90447	-1.03041
YFV	West Africa	Guinea Bissau	1965	KU978765	11.7008	-15.2892
YFV	West Africa	Nigeria	1946	KU978763	9.03387	8.67746
YFV	West Africa	Nigeria	2018	MN958078	9.03387	8.67746
YFV	West Africa	Nigeria	2020	ON323052	9.03387	8.67746
YFV	West Africa	Peru	2004	MW158358	-9.24354	-75.0195
YFV	West Africa	Peru	2007	GQ379162	-9.24354	-75.0195
YFV	West Africa	Peru	2011	MW158360	-9.24354	-75.0195
YFV	West Africa	Senegal	1927	MZ285906	14.4789	-14.5169
YFV	West Africa	Senegal	1995	JX898868	14.4789	-14.5169
YFV	West Africa	Senegal	1996	JX898870	14.4789	-14.5169
YFV	West Africa	Senegal	2000	JX898873	14.4789	-14.5169
YFV	West Africa	Senegal	2001	JX898876	14.4789	-14.5169
YFV	West Africa	Senegal	2005	JX898877	14.4789	-14.5169
YFV	West Africa	Senegal	2020	MZ595182	14.4789	-14.5169
YFV	West Africa	Singapore	2017	MF289572	1.314	103.844
YFV	West Africa	Spain	2004	DQ118157	35.7928	-6.97134
YFV	West Africa	Spain	2018	PP025904	35.7928	-6.97134
YFV	West Africa	Sudan	1941	KU978764	35.7928	-6.97134
YFV	West Africa	United Kingdom	2003	OR882684	54.5513	-4.47377
YFV	West Africa	USA	1966	MW158363	44.2424	-119.809
YFV	West Africa	USA	2012	JX949181	44.2424	-119.809
YFV	West Africa	USA	2020	MT505352	44.2424	-119.809
WNV	1A	Argentina	2006	GQ379160	-38.4515	-63.599
WNV	1A	Azerbaijan	1967	JX041629	40.176	47.7547
WNV	1A	Azerbaijan	1970	JX041628	40.176	47.7547
WNV	1A	Belgium	2014	KR107956	50.501	4.4661
WNV	1A	Brazil	2018	MH643887	-14.4095	-51.3167
WNV	1A	Brazil	2019	MW420988	-14.4095	-51.3167
WNV	1A	Brazil	2020	MW420987	-14.4095	-51.3167
WNV	1A	British Virgin Islands	2013	KF367469	18.5512	-64.5386
WNV	1A	Central African Republic	1967	GQ851608	6.6205	20.9367
WNV	1A	China	2011	JX442279	35.7803	104.137
WNV	1A	Colombia	2008	JN716371	5.92191	-74.339
WNV	1A	Cyprus	2016	MF797870	35.1688	33.4252
WNV	1A	France	2004	DQ786572	46.1107	2.5911
WNV	1A	France	2015	MT863559	46.1107	2.5911
WNV	1A	India	2015	KT163243	21.068	82.7525
WNV	1A	Israel	1953	HM051416	31.4063	35.0818
WNV	1A	Israel	2000	HM152775	31.4063	35.0818
WNV	1A	Italy	2008	FJ483548	41.2908	12.7122
WNV	1A	Italy	2009	GU011992	41.2908	12.7122
WNV	1A	Italy	2011	JN858069	41.2908	12.7122
WNV	1A	Italy	2012	JX556213	41.2908	12.7122
WNV	1A	Italy	2021	OP009520	41.2908	12.7122
WNV	1A	Italy	2022	OP009525	41.2908	12.7122
WNV	1A	Mexico	2003	JN051152	23.5541	-102.621
WNV	1A	Mexico	2008	JX015518	23.5541	-102.621
WNV	1A	Mexico	2009	JX015520	23.5541	-102.621
WNV	1A	Morocco	1996	AY701412	31.8008	-7.15069
WNV	1A	Morocco	2003	AY701413	31.8008	-7.15069
WNV	1A	Nigeria	1965	GQ851607	9.03387	8.67746
WNV	1A	Russia	1963	KU978768	55	103
WNV	1A	Russia	1999	JX041634	55	103
WNV	1A	Senegal	1979	GQ851606	14.4789	-14.5169
WNV	1A	Senegal	1990	KY703854	14.4789	-14.5169
WNV	1A	Spain	2007	FJ766331	35.7928	-6.97134
WNV	1A	Spain	2008	JF707789	35.7928	-6.97134
WNV	1A	Spain	2010	JF719069	35.7928	-6.97134
WNV	1A	Spain	2022	OQ357819/	35.7928	-6.97134
WNV	1A	Turkey	2011	KJ958922	39.0863	35.1293
WNV	1A	Turkey	2018	OP617270	39.0863	35.1293
WNV	1A	United Arab Emirates	2015	KU588135	24.354	53.9486
WNV	1A	USA	1999	FJ151394	44.2424	-119.809
WNV	1A	USA	2000	EF530047	44.2424	-119.809
WNV	1A	USA	2001	DQ164194	44.2424	-119.809
WNV	1A	USA	2002	DQ164186	44.2424	-119.809
WNV	1A	USA	2003	DQ164188	44.2424	-119.809
WNV	1A	USA	2004	DQ164201	44.2424	-119.809
WNV	1A	USA	2005	GQ507468	44.2424	-119.809
WNV	1A	USA	2006	GQ507470	44.2424	-119.809
WNV	1A	USA	2007	GQ379158	44.2424	-119.809
WNV	1A	USA	2008	GQ379157	44.2424	-119.809
WNV	1A	USA	2009	JF415922	44.2424	-119.809
WNV	1A	USA	2010	JF957185	44.2424	-119.809
WNV	1A	USA	2011	JQ700438	44.2424	-119.809
WNV	1A	USA	2012	KC736486	44.2424	-119.809
WNV	1A	USA	2013	KX547167	44.2424	-119.809
WNV	1A	USA	2014	KX547221	44.2424	-119.809
WNV	1A	USA	2015	KX547169	44.2424	-119.809
WNV	1A	USA	2016	MG004530	44.2424	-119.809
WNV	1A	USA	2017	MG004541	44.2424	-119.809
WNV	1A	USA	2018	MK352483	44.2424	-119.809
WNV	1A	USA	2019	ON994909	44.2424	-119.809
WNV	1A	USA	2020	OR605719	44.2424	-119.809
WNV	1A	Zambia	2019	LC489409	-13.1404	27.8542
WNV	1B	Australia	1960	GQ851602	-26.1772	133.417
WNV	1B	Australia	1974	LC802099	-26.1772	133.417
WNV	1B	Australia	1991	GQ851603	-26.1772	133.417
WNV	1B	Australia	2011	JN887352	-26.1772	133.417
WNV	2	Austria	2008	KF179640	47.6965	13.3457
WNV	2	Austria	2009	KP780838	47.6965	13.3457
WNV	2	Austria	2011	KP780839	47.6965	13.3457
WNV	2	Austria	2014	KM659876	47.6965	13.3457
WNV	2	Austria	2015	MF984337	47.6965	13.3457
WNV	2	Austria	2016	MF984346	47.6965	13.3457
WNV	2	Belgium	2017	MH021189	50.501	4.4661
WNV	2	Bulgaria	2015	KU206781	42.7254	25.5432
WNV	2	Bulgaria	2018	MT341472	42.7254	25.5432
WNV	2	Czech Republic	2013	KM203860	49.8038	15.4749
WNV	2	Democratic Republic of the Congo	1958	HM147824	-4.03352	21.73
WNV	2	France	2018	MT863560	46.1107	2.5911
WNV	2	Germany	2018	LR743429	51.1758	10.4541
WNV	2	Germany	2019	LR743421	51.1758	10.4541
WNV	2	Germany	2020	MW142223	51.1758	10.4541
WNV	2	Germany	2022	OQ725906	51.1758	10.4541
WNV	2	Greece	2010	HQ537483	38.1465	24.3244
WNV	2	Greece	2011	MN481596	38.1465	24.3244
WNV	2	Greece	2012	KF179639	38.1465	24.3244
WNV	2	Greece	2013	KJ577738	38.1465	24.3244
WNV	2	Greece	2017	MK473443	38.1465	24.3244
WNV	2	Greece	2018	MN480792	38.1465	24.3244
WNV	2	Greece	2019	MT341470	38.1465	24.3244
WNV	2	Greece	2020	OL840880	38.1465	24.3244
WNV	2	Greece	2021	OL840894	38.1465	24.3244
WNV	2	Greece	2022	OQ053515	38.1465	24.3244
WNV	2	Hungary	2004	MZ605382	47.1612	19.5052
WNV	2	Hungary	2010	KC496015	47.1612	19.5052
WNV	2	Hungary	2014	KT359349	47.1612	19.5052
WNV	2	Hungary	2017	OK239669	47.1612	19.5052
WNV	2	Hungary	2018	OK239658	47.1612	19.5052
WNV	2	Hungary	2021	OP179288	47.1612	19.5052
WNV	2	Hungary	2023	PP212878	47.1612	19.5052
WNV	2	Iran	2017	MN238669	32.2944	53.6834
WNV	2	Iran	2018	MN238670	32.2944	53.6834
WNV	2	Italy	2013	KF588365	41.2908	12.7122
WNV	2	Italy	2014	KP789953	41.2908	12.7122
WNV	2	Italy	2016	MN939558	41.2908	12.7122
WNV	2	Italy	2018	MN939557	41.2908	12.7122
WNV	2	Italy	2023	PP104329	41.2908	12.7122
WNV	2	Madagascar	1988	HM147823	-18.8258	46.8676
WNV	2	Netherlands	2020	MW036634	52.213	5.27937
WNV	2	Poland	2022	OP804520	51.9538	19.1344
WNV	2	Romania	2013	KJ934710	45.9425	25.0201
WNV	2	Romania	2014	MH939154	45.9425	25.0201
WNV	2	Russia	2007	FJ425721	55	103
WNV	2	Russia	2018	MN619801	55	103
WNV	2	Russia	2019	OP345107	55	103
WNV	2	Russia	2020	OP345102	55	103
WNV	2	Russia	2021	OP345085	55	103
WNV	2	Russia	2022	OQ214888	55	103
WNV	2	Russia	2023	OR757498	55	103
WNV	2	Serbia	2010	KC496016	44.2108	20.9105
WNV	2	Serbia	2012	KC407673	44.2108	20.9105
WNV	2	Serbia	2013	KT757318	44.2108	20.9105
WNV	2	Slovakia	2013	MH244511	48.6689	19.7004
WNV	2	Slovakia	2014	MH244510	48.6689	19.7004
WNV	2	Slovakia	2018	MW561633	48.6689	19.7004
WNV	2	Slovenia	2018	MK947396	46.1491	14.9861
WNV	2	South Africa	1958	EF429200	-34.6284	27.2517
WNV	2	South Africa	1977	KM052152	-34.6284	27.2517
WNV	2	South Africa	1989	EF429197	-34.6284	27.2517
WNV	2	South Africa	2000	EF429199	-34.6284	27.2517
WNV	2	South Africa	2001	EF429198	-34.6284	27.2517
WNV	2	Spain	2017	OM037670	35.7928	-6.97134
WNV	2	Spain	2020	OM037671	35.7928	-6.97134
WNV	2	Uganda	2009	KY523178	1.36816	32.3032
WNV	2	Ukraine	1980	JX041631	48.3361	31.1824
WNV	2	Zambia	2016	LC318700	-13.1404	27.8542
DENV-1	I	Australia	2013	MT921569	-26.1772	133.417
DENV-1	I	Cambodia	2000	FJ639669	12.1454	104.982
DENV-1	I	Cambodia	2001	FJ639670	12.1454	104.982
DENV-1	I	Cambodia	2002	FJ639674	12.1454	104.982
DENV-1	I	Cambodia	2003	FJ850069	12.1454	104.982
DENV-1	I	Cambodia	2004	JQ287664	12.1454	104.982
DENV-1	I	Cambodia	2005	FJ639683	12.1454	104.982
DENV-1	I	Cambodia	2006	GQ868630	12.1454	104.982
DENV-1	I	Cambodia	2007	GU131893	12.1454	104.982
DENV-1	I	Cambodia	2008	GQ868633	12.1454	104.982
DENV-1	I	Cambodia	2013	MW265672	12.1454	104.982
DENV-1	I	Cambodia	2019	OQ683856	12.1454	104.982
DENV-1	I	China	2006	KT827365	35.7803	104.137
DENV-1	I	China	2011	KT827369	35.7803	104.137
DENV-1	I	China	2012	KC131140	35.7803	104.137
DENV-1	I	China	2013	KJ438293	35.7803	104.137
DENV-1	I	China	2014	KP686070	35.7803	104.137
DENV-1	I	China	2015	KT827378	35.7803	104.137
DENV-1	I	China	2016	MG840563	35.7803	104.137
DENV-1	I	China	2017	MF683116	35.7803	104.137
DENV-1	I	China	2018	OM281571	35.7803	104.137
DENV-1	I	China	2019	LC646544	35.7803	104.137
DENV-1	I	China	2023	PP563826	35.7803	104.137
DENV-1	I	Eritrea	2010	KU509258	15.1876	39.8323
DENV-1	I	French Polynesia	2013	KY926848	-17.5408	-144.59
DENV-1	I	Germany	2013	KJ468234	51.1758	10.4541
DENV-1	I	India	2013	KJ755855	21.068	82.7525
DENV-1	I	Indonesia	2012	KY057365	-2.44565	117.889
DENV-1	I	Indonesia	2015	MH823207	-2.44565	117.889
DENV-1	I	Japan	2014	LC011949	33.5002	137.154
DENV-1	I	Malaysia	2014	KU666939	4.28556	103.78
DENV-1	I	Myanmar	2017	MG679800	18.9998	96.671
DENV-1	I	New Caledonia	2013	MG877555	-21.2061	166.186
DENV-1	I	New Caledonia	2014	MW364631	-21.2061	166.186
DENV-1	I	New Caledonia	2017	MW315195	-21.2061	166.186
DENV-1	I	Saudi Arabia	2011	KJ649286	24.2221	45.0741
DENV-1	I	Singapore	2008	GQ357692	1.314	103.844
DENV-1	I	Singapore	2014	KJ806961	1.314	103.844
DENV-1	I	Sri Lanka	2009	HQ891313	7.85769	80.7062
DENV-1	I	Sri Lanka	2014	KP398852	7.85769	80.7062
DENV-1	I	Taiwan	1994	AB608789	23.4857	119.5
DENV-1	I	Taiwan	2008	AB608786	23.4857	119.5
DENV-1	I	Taiwan	2014	KU365900	23.4857	119.5
DENV-1	I	Thailand	1982	MW946120	13.039	101.49
DENV-1	I	Thailand	1994	MW945850	13.039	101.49
DENV-1	I	Thailand	1995	MW946014	13.039	101.49
DENV-1	I	Thailand	1996	OK605755	13.039	101.49
DENV-1	I	Thailand	2001	FJ687427	13.039	101.49
DENV-1	I	Thailand	2002	KY586528	13.039	101.49
DENV-1	I	Thailand	2003	MW945787	13.039	101.49
DENV-1	I	Thailand	2005	MW945811	13.039	101.49
DENV-1	I	Thailand	2008	KU509257	13.039	101.49
DENV-1	I	Thailand	2009	KU509256	13.039	101.49
DENV-1	I	Thailand	2011	FJ687427	13.039	101.49
DENV-1	I	Thailand	2012	KU509250	13.039	101.49
DENV-1	I	Thailand	2013	KF887994	13.039	101.49
DENV-1	I	Thailand	2014	MW945946	13.039	101.49
DENV-1	I	Thailand	2015	LC652828	13.039	101.49
DENV-1	I	Thailand	2017	LC410183	13.039	101.49
DENV-1	I	Thailand	2019	OM281585	13.039	101.49
DENV-1	I	Vietnam	2003	EU482790	15.7939	105.91
DENV-1	I	Vietnam	2005	FJ898390	15.7939	105.91
DENV-1	I	Vietnam	2006	EU482528	15.7939	105.91
DENV-1	I	Vietnam	2007	FJ024459	15.7939	105.91
DENV-1	I	Vietnam	2008	FJ410220	15.7939	105.91
DENV-1	I	Vietnam	2017	LC428055	15.7939	105.91
DENV-1	II	Thailand	1964	MW945844	13.039	101.49
DENV-1	III	Bangladesh	2017	LC436667	23.5067	90.3444
DENV-1	III	Comoros	1993	DQ285562	-11.903	43.8808
DENV-1	III	India	1982	JQ922545	21.068	82.7525
DENV-1	III	India	2005	JQ922548	21.068	82.7525
DENV-1	III	India	2009	JN903581	21.068	82.7525
DENV-1	III	India	2011	KU509255	21.068	82.7525
DENV-1	III	India	2012	MH822958	21.068	82.7525
DENV-1	III	India	2014	KX618706	21.068	82.7525
DENV-1	III	India	2016	MG721060	21.068	82.7525
DENV-1	III	India	2017	MH891771	21.068	82.7525
DENV-1	III	India	2018	MZ312924	21.068	82.7525
DENV-1	III	India	2020	ON123646	21.068	82.7525
DENV-1	III	India	2021	ON109597	21.068	82.7525
DENV-1	III	Singapore	2012	MG097875	1.314	103.844
DENV-1	III	Singapore	2013	KJ806945	1.314	103.844
DENV-1	III	Singapore	2016	MF033247	1.314	103.844
DENV-1	III	South Korea	2004	KP406801	35.819	127.873
DENV-1	III	Thailand	1980	MW946030	13.039	101.49
DENV-1	IV	Australia	1983	OK605753	-26.1772	133.417
DENV-1	IV	Australia	2015	MH921566	-26.1772	133.417
DENV-1	IV	Australia	2016	MH921567	-26.1772	133.417
DENV-1	IV	Chile	2002	EU863650	-37.0608	-88.1804
DENV-1	IV	China	2002	KT827364	35.7803	104.137
DENV-1	IV	China	2007	KT827366	108.621	296.455
DENV-1	IV	China	2010	KT827367	181.463	488.773
DENV-1	IV	French Polynesia	2001	FJ898448	-17.5408	-144.59
DENV-1	IV	French Polynesia	2007	JQ915072	-17.5408	-144.59
DENV-1	IV	French Polynesia	2008	MG181997	-17.5408	-144.59
DENV-1	IV	Indonesia	2007	KC762620	-2.44565	117.889
DENV-1	IV	Indonesia	2008	KC762630	-2.44565	117.889
DENV-1	IV	Indonesia	2010	KU509261	-2.44565	117.889
DENV-1	IV	Nauru	1974	MW945952	-0.52798	166.935
DENV-1	IV	Philippines	2004	GQ868602	11.6978	122.622
DENV-1	IV	Philippines	2012	MT832035	11.6978	122.622
DENV-1	IV	Philippines	2016	LC128301	11.6978	122.622
DENV-1	IV	Philippines	2019	OM281589	11.6978	122.622
DENV-1	IV	Philippines	2020	OM281599	11.6978	122.622
DENV-1	IV	Reunion	2004	DQ285558	-21.1353	55.5273
DENV-1	IV	Seychelles	2004	DQ285561	-5.33239	54.1686
DENV-1	IV	Singapore	2011	JN544409	1.314	103.844
DENV-1	IV	South Korea	2006	KP406803	35.819	127.873
DENV-1	IV	Taiwan	2004	KX951689	23.4857	119.5
DENV-1	IV	Taiwan	2016	KY496855	23.4857	119.5
DENV-1	V	Angola	1988	OL452067	-11.2136	17.7788
DENV-1	V	Argentina	2010	KC692516	-38.4515	-63.599
DENV-1	V	Brazil	2000	FJ850070	-14.4095	-51.3167
DENV-1	V	Brazil	2001	FJ850073	-14.4095	-51.3167
DENV-1	V	Brazil	2002	JX669475	-14.4095	-51.3167
DENV-1	V	Brazil	2005	FJ850084	-14.4095	-51.3167
DENV-1	V	Brazil	2007	FJ850090	-14.4095	-51.3167
DENV-1	V	Brazil	2010	JX669464	-14.4095	-51.3167
DENV-1	V	Brazil	2011	KP188540	-14.4095	-51.3167
DENV-1	V	Brazil	2012	KP188544	-14.4095	-51.3167
DENV-1	V	Brazil	2013	KP188545	-14.4095	-51.3167
DENV-1	V	Brazil	2014	KP188568	-14.4095	-51.3167
DENV-1	V	British Virgin Islands	1985	GQ868601	18.5512	-64.5386
DENV-1	V	Colombia	1998	KJ189303	5.92191	-74.339
DENV-1	V	Colombia	1999	GQ868561	5.92191	-74.339
DENV-1	V	Colombia	2001	GU131948	5.92191	-74.339
DENV-1	V	Colombia	2005	KJ189304	5.92191	-74.339
DENV-1	V	Colombia	2006	GQ868563	5.92191	-74.339
DENV-1	V	Colombia	2015	OQ603261	5.92191	-74.339
DENV-1	V	Colombia	2016	OQ603262	5.92191	-74.339
DENV-1	V	Ecuador	2014	KY474303	-1.36033	-83.8955
DENV-1	V	El Salvador	1993	JN819417	13.749	-88.9303
DENV-1	V	France	2014	MF004384	46.1107	2.5911
DENV-1	V	Haiti	2010	KU509264	19.0352	-73.115
DENV-1	V	Haiti	2012	MG877553	19.0352	-73.115
DENV-1	V	Haiti	2014	KT279761	19.0352	-73.115
DENV-1	V	India	1956	KF289073	19.0352	-73.115
DENV-1	V	India	1963	JQ922544	19.0352	-73.115
DENV-1	V	India	2007	JN903578	19.0352	-73.115
DENV-1	V	Jamaica	2012	KU509249	18.1193	-77.2761
DENV-1	V	Mexico	2006	GU131957	23.5541	-102.621
DENV-1	V	Mexico	2007	GQ868502	23.5541	-102.621
DENV-1	V	Mexico	2008	GQ868532	23.5541	-102.621
DENV-1	V	Mexico	2011	KJ189348	23.5541	-102.621
DENV-1	V	Mexico	2012	KJ189368	23.5541	-102.621
DENV-1	V	Nicaragua	2004	FJ898437	12.8689	-85.0177
DENV-1	V	Nicaragua	2005	EU482616	12.8689	-85.0177
DENV-1	V	Nicaragua	2006	JN819403	12.8689	-85.0177
DENV-1	V	Nicaragua	2008	GQ199859	12.8689	-85.0177
DENV-1	V	Nicaragua	2009	JF937635	12.8689	-85.0177
DENV-1	V	Nicaragua	2012	KF973458	12.8689	-85.0177
DENV-1	V	Nicaragua	2013	MZ008448	12.8689	-85.0177
DENV-1	V	Peru	2000	MW946253	-9.24354	-75.0195
DENV-1	V	Puerto Rico	1996	KF921911	18.2219	-66.6651
DENV-1	V	Puerto Rico	2006	MW945426	18.2219	-66.6651
DENV-1	V	Puerto Rico	2010	KJ189361	18.2219	-66.6651
DENV-1	V	Puerto Rico	2012	KJ189351	18.2219	-66.6651
DENV-1	V	USA	1987	FJ478458	44.2424	-119.809
DENV-1	V	USA	1992	FJ547087	44.2424	-119.809
DENV-1	V	USA	1993	FJ410183	44.2424	-119.809
DENV-1	V	USA	1995	FJ205875	44.2424	-119.809
DENV-1	V	USA	1996	FJ478457	44.2424	-119.809
DENV-1	V	Venezuela	1998	FJ639741	6.65711	-66.6147
DENV-1	V	Venezuela	1999	FJ639743	6.65711	-66.6147
DENV-1	V	Venezuela	2000	GU131832	6.65711	-66.6147
DENV-1	V	Venezuela	2001	GU131834	6.65711	-66.6147
DENV-1	V	Venezuela	2004	GU131836	6.65711	-66.6147
DENV-1	V	Venezuela	2005	GU131837	6.65711	-66.6147
DENV-1	V	Venezuela	2006	FJ639824	6.65711	-66.6147
DENV-1	V	Venezuela	2007	GU131842	6.65711	-66.6147
DENV-1	V	Venezuela	2008	FJ850104	6.65711	-66.6147
DENV-1	V	Venezuela	2010	KU509252	6.65711	-66.6147
DENV-1	V	Venezuela	2011	KU509254	6.65711	-66.6147
DENV-1	V	Venezuela	2015	MH450312	6.65711	-66.6147
DENV-1	VII	Angola	2013	KF184975	-11.2136	17.7788
DENV-1	VII	Gabon	2012	MG877557	-0.923745	11.474
DENV-1	VII	India	1971	JQ922546	21.068	82.7525
DENV-2	I	Colombia	1986	GQ868592	5.92191	-74.339
DENV-2	I	Honduras	1984	FJ898449	15.2243	-86.2093
DENV-2	I	India	2007	KJ918750	21.068	82.7525
DENV-2	I	Indonesia	1977	GQ398257	-2.44565	117.889
DENV-2	I	Mexico	1992	GQ868590	23.5541	-102.621
DENV-2	I	Mexico	1994	JX966379	23.5541	-102.621
DENV-2	I	Peru	1995	EU056811	-9.24354	-75.0195
DENV-2	I	Peru	1996	MW946575	-9.24354	-75.0195
DENV-2	I	Puerto Rico	1969	JX966380	18.2219	-66.6651
DENV-2	I	Puerto Rico	1977	EU056812	18.2219	-66.6651
DENV-2	I	Tonga	1974	MW946475	-18.889	-174.747
DENV-2	I	Venezuela	1987	GQ868599	6.65711	-66.6147
DENV-2	II	Australia	2000	MT921572	-26.1772	133.417
DENV-2	II	Australia	2013	MT921570	-26.1772	133.417
DENV-2	II	Australia	2017	MH985859	-26.1772	133.417
DENV-2	II	Australia	2019	MN982899	-26.1772	133.417
DENV-2	II	Bangladesh	2017	LC436671	23.5067	90.3444
DENV-2	II	Burkina Faso	2016	KY627763	12.2473	-1.55444
DENV-2	II	China	1993	KC964094	35.7803	104.137
DENV-2	II	China	2001	KC964093	35.7803	104.137
DENV-2	II	China	2014	KP012546	35.7803	104.137
DENV-2	II	China	2015	KX621248	35.7803	104.137
DENV-2	II	China	2016	MK564477	35.7803	104.137
DENV-2	II	China	2017	MH827525	35.7803	104.137
DENV-2	II	China	2018	MK543450	35.7803	104.137
DENV-2	II	China	2019	MW720957	35.7803	104.137
DENV-2	II	China	2023	OR125606	35.7803	104.137
DENV-2	II	France	2014	MF004385	46.1107	2.5911
DENV-2	II	Ghana	2017	LC666719	7.90447	-1.03041
DENV-2	II	Guam	2001	HM488257	13.4508	144.789
DENV-2	II	India	1974	MW946478	21.068	82.7525
DENV-2	II	India	1996	JQ922549	21.068	82.7525
DENV-2	II	India	2001	DQ448231	21.068	82.7525
DENV-2	II	India	2006	KU509271	21.068	82.7525
DENV-2	II	India	2009	JQ955623	21.068	82.7525
DENV-2	II	India	2010	KY427084	21.068	82.7525
DENV-2	II	India	2011	JQ955624	21.068	82.7525
DENV-2	II	India	2012	MH822939	21.068	82.7525
DENV-2	II	India	2013	MH822956	21.068	82.7525
DENV-2	II	India	2014	MG560143	21.068	82.7525
DENV-2	II	India	2016	MG721055	21.068	82.7525
DENV-2	II	India	2017	MH891772	21.068	82.7525
DENV-2	II	India	2018	MH891770	21.068	82.7525
DENV-2	II	India	2020	ON123651	21.068	82.7525
DENV-2	II	India	2021	OM681318	21.068	82.7525
DENV-2	II	Indonesia	1975	GQ398263	-2.44565	117.889
DENV-2	II	Indonesia	1976	GQ398259	-2.44565	117.889
DENV-2	II	Indonesia	2007	KC762655	-2.44565	117.889
DENV-2	II	Indonesia	2008	KC762657	-2.44565	117.889
DENV-2	II	Indonesia	2009	KU509268	-2.44565	117.889
DENV-2	II	Indonesia	2014	MH823208	-2.44565	117.889
DENV-2	II	Indonesia	2016	MK411558	-2.44565	117.889
DENV-2	II	Kenya	2013	MN577561	0.15456	37.9083
DENV-2	II	Kenya	2014	MN577564	0.15456	37.9083
DENV-2	II	Kenya	2017	MN577556	0.15456	37.9083
DENV-2	II	Malaysia	2014	KX452015	4.28556	103.78
DENV-2	II	Nepal	2017	PP152366	28.3975	84.1302
DENV-2	II	Pakistan	2008	KF041236	30.363	68.9967
DENV-2	II	Pakistan	2009	KF041235	30.363	68.9967
DENV-2	II	Pakistan	2013	KJ701507	30.363	68.9967
DENV-2	II	Papua New Guinea	2010	KY794785	-6.37625	150.401
DENV-2	II	Papua New Guinea	2013	KU517845	-6.37625	150.401
DENV-2	II	Philippines	2001	KF744397	11.6978	122.622
DENV-2	II	Philippines	2005	KF744398	11.6978	122.622
DENV-2	II	Philippines	2008	KU509276	11.6978	122.622
DENV-2	II	Philippines	2009	KU509269	11.6978	122.622
DENV-2	II	Philippines	2010	KU509277	11.6978	122.622
DENV-2	II	Philippines	2013	MT832072	11.6978	122.622
DENV-2	II	Philippines	2015	MT832057	11.6978	122.622
DENV-2	II	Saudi Arabia	2014	KJ830750	24.2221	45.0741
DENV-2	II	Singapore	2004	JN851127	1.314	103.844
DENV-2	II	Singapore	2005	JN851124	1.314	103.844
DENV-2	II	Singapore	2006	JN851128	1.314	103.844
DENV-2	II	Singapore	2008	GU370051	1.314	103.844
DENV-2	II	Singapore	2011	MW512364	1.314	103.844
DENV-2	II	Singapore	2012	KM279557	1.314	103.844
DENV-2	II	Singapore	2013	MW512386	1.314	103.844
DENV-2	II	Singapore	2014	MW512411	1.314	103.844
DENV-2	II	Singapore	2015	MW512447	1.314	103.844
DENV-2	II	Singapore	2016	KU948303	1.314	103.844
DENV-2	II	Singapore	2017	MW512470	1.314	103.844
DENV-2	II	Singapore	2018	MW512480	1.314	103.844
DENV-2	II	Singapore	2019	MW512490	1.314	103.844
DENV-2	II	South Korea	2015	MK629884	35.819	127.873
DENV-2	II	Sri Lanka	1996	FJ882602	7.85769	80.7062
DENV-2	II	Sri Lanka	2004	GQ252677	7.85769	80.7062
DENV-2	II	Taiwan	2015	KU365901	23.4857	119.5
DENV-2	II	Tanzania	2014	MG189962	-6.37282	34.9899
DENV-2	II	Thailand	2009	KU509272	13.039	101.49
DENV-2	II	Thailand	2019	MZ636803	13.039	101.49
DENV-2	II	Thailand	2023	PP563772	13.039	101.49
DENV-2	III	Brazil	1995	JX669482	-14.4095	-51.3167
DENV-2	III	Brazil	2000	FJ850072	-14.4095	-51.3167
DENV-2	III	Brazil	2002	JX669488	-14.4095	-51.3167
DENV-2	III	Brazil	2003	GQ868640	-14.4095	-51.3167
DENV-2	III	Brazil	2004	FJ850082	-14.4095	-51.3167
DENV-2	III	Brazil	2006	FJ850088	-14.4095	-51.3167
DENV-2	III	Brazil	2008	GQ199890	-14.4095	-51.3167
DENV-2	III	Brazil	2010	JX286518	-14.4095	-51.3167
DENV-2	III	Brazil	2012	KP188552	-14.4095	-51.3167
DENV-2	III	Brazil	2013	KP188553	-14.4095	-51.3167
DENV-2	III	Brazil	2014	KP188569	-14.4095	-51.3167
DENV-2	III	Brazil	2019	MN239505	-14.4095	-51.3167
DENV-2	III	Cambodia	2001	JF730044	12.1454	104.982
DENV-2	III	Cambodia	2002	FJ639701	12.1454	104.982
DENV-2	III	Colombia	1998	GQ868552	5.92191	-74.339
DENV-2	III	Colombia	1999	GQ868553	5.92191	-74.339
DENV-2	III	Colombia	2000	KJ189305	5.92191	-74.339
DENV-2	III	Colombia	2005	FJ182012	5.92191	-74.339
DENV-2	III	Colombia	2013	OQ603269	5.92191	-74.339
DENV-2	III	Colombia	2015	OQ603281	5.92191	-74.339
DENV-2	III	Colombia	2016	OQ603292	5.92191	-74.339
DENV-2	III	Ecuador	2014	KY474328	-1.36033	-83.8955
DENV-2	III	Guatemala	2010	KU509267	15.7228	-90.2348
DENV-2	III	Guyana	2000	MW946444	4.9458	-58.943
DENV-2	III	Haiti	2016	KX702403	19.0352	-73.115
DENV-2	III	Jamaica	2007	GQ199892	18.1193	-77.2761
DENV-2	III	Mexico	2002	GU369819	23.5541	-102.621
DENV-2	III	Mexico	2004	GU131955	23.5541	-102.621
DENV-2	III	Mexico	2006	GU131959	23.5541	-102.621
DENV-2	III	Mexico	2007	GQ868515	23.5541	-102.621
DENV-2	III	Mexico	2008	FJ898439	23.5541	-102.621
DENV-2	III	Mexico	2011	KJ189370	23.5541	-102.621
DENV-2	III	Mexico	2018	MT897896	23.5541	-102.621
DENV-2	III	Nicaragua	2000	FJ744705	12.8689	-85.0177
DENV-2	III	Nicaragua	2001	FJ744704	12.8689	-85.0177
DENV-2	III	Nicaragua	2002	GQ199897	12.8689	-85.0177
DENV-2	III	Nicaragua	2004	GQ199874	12.8689	-85.0177
DENV-2	III	Nicaragua	2005	EU482680	12.8689	-85.0177
DENV-2	III	Nicaragua	2006	EU482693	12.8689	-85.0177
DENV-2	III	Nicaragua	2007	EU596496	12.8689	-85.0177
DENV-2	III	Nicaragua	2008	JF357906	12.8689	-85.0177
DENV-2	III	Nicaragua	2009	HQ705624	12.8689	-85.0177
DENV-2	III	Nicaragua	2013	MZ008463	12.8689	-85.0177
DENV-2	III	Nicaragua	2018	OQ782223	12.8689	-85.0177
DENV-2	III	Peru	2007	KC294200	-9.24354	-75.0195
DENV-2	III	Puerto Rico	1994	GQ398269	18.2219	-66.6651
DENV-2	III	Puerto Rico	1997	KF955373	18.2219	-66.6651
DENV-2	III	Saint Kitts and Nevis	2001	FJ898460	17.2496	-62.6966
DENV-2	III	Taiwan	1995	KY670633	23.4857	119.5
DENV-2	III	USA	1986	EU569704	44.2424	-119.809
DENV-2	III	USA	1987	EU482575	44.2424	-119.809
DENV-2	III	USA	1989	EU482562	44.2424	-119.809
DENV-2	III	USA	1993	EU569705	44.2424	-119.809
DENV-2	III	USA	1994	EU482741	44.2424	-119.809
DENV-2	III	USA	1995	EU569708	44.2424	-119.809
DENV-2	III	USA	1996	EU569709	44.2424	-119.809
DENV-2	III	USA	1997	EU569718	44.2424	-119.809
DENV-2	III	USA	1998	EU482545	44.2424	-119.809
DENV-2	III	USA	2001	EU687232	44.2424	-119.809
DENV-2	III	USA	2002	EU482722	44.2424	-119.809
DENV-2	III	USA	2005	EU726770	44.2424	-119.809
DENV-2	III	USA	2006	EU482549	44.2424	-119.809
DENV-2	III	Venezuela	1991	GQ868598	6.65711	-66.6147
DENV-2	III	Venezuela	1996	EU687220	6.65711	-66.6147
DENV-2	III	Venezuela	1998	FJ898465	6.65711	-66.6147
DENV-2	III	Venezuela	2000	FJ898466	6.65711	-66.6147
DENV-2	III	Venezuela	2001	JN819408	6.65711	-66.6147
DENV-2	III	Venezuela	2003	FJ639734	6.65711	-66.6147
DENV-2	III	Venezuela	2005	FJ639732	6.65711	-66.6147
DENV-2	III	Venezuela	2007	EU482605	6.65711	-66.6147
DENV-2	III	Venezuela	2008	FJ850107	6.65711	-66.6147
DENV-2	III	Venezuela	2015	MH069496	6.65711	-66.6147
DENV-2	III	Vietnam	1988	JN819418	15.7939	105.91
DENV-2	III	Vietnam	1995	JX649147	15.7939	105.91
DENV-2	III	Vietnam	2001	FM210238	15.7939	105.91
DENV-2	III	Vietnam	2002	FM210227	15.7939	105.91
DENV-2	III	Vietnam	2003	EU482778	15.7939	105.91
DENV-2	III	Vietnam	2004	FM210233	15.7939	105.91
DENV-2	III	VirginIslands	1987	GQ868603	18.1348	-64.9809
DENV-2	IV	Colombia	1944	EU854293	5.92191	-74.339
DENV-2	IV	Papua New Guinea	1944	FJ390389	-6.37625	150.401
DENV-2	IV	Philippines	1988	OK605760	11.6978	122.622
DENV-2	IV	Philippines	1995	KF744406	11.6978	122.622
DENV-2	IV	Philippines	1996	KF744407	11.6978	122.622
DENV-2	IV	Philippines	1998	KF744399	11.6978	122.622
DENV-2	IV	Philippines	2000	KF744402	11.6978	122.622
DENV-2	V	Cambodia	2003	FJ639702	12.1454	104.982
DENV-2	V	Cambodia	2005	FJ639711	12.1454	104.982
DENV-2	V	Cambodia	2007	GQ868624	12.1454	104.982
DENV-2	V	Cambodia	2008	FJ639718	12.1454	104.982
DENV-2	V	China	1998	KC964095	35.7803	104.137
DENV-2	V	China	2013	MF459663	35.7803	104.137
DENV-2	V	Laos	2010	KY849763	18.2094	103.859
DENV-2	V	Thailand	1964	GQ868591	13.039	101.49
DENV-2	V	Thailand	1974	GU289914	13.039	101.49
DENV-2	V	Thailand	1980	ON398847	13.039	101.49
DENV-2	V	Thailand	1994	EU687246	13.039	101.49
DENV-2	V	Thailand	1995	KY586674	13.039	101.49
DENV-2	V	Thailand	1996	GQ868544	13.039	101.49
DENV-2	V	Thailand	1998	KY586687	13.039	101.49
DENV-2	V	Thailand	2000	KY586672	13.039	101.49
DENV-2	V	Thailand	2001	FJ744719	13.039	101.49
DENV-2	V	Thailand	2003	FJ898452	13.039	101.49
DENV-2	V	Thailand	2011	KU509273	13.039	101.49
DENV-2	V	Thailand	2014	MH888331	13.039	101.49
DENV-2	V	Thailand	2016	LC410185	13.039	101.49
DENV-2	V	Thailand	2017	LC410187	13.039	101.49
DENV-2	V	Vietnam	2005	FM210205	15.7939	105.91
DENV-2	V	Vietnam	2007	EU660415	15.7939	105.91
DENV-2	V	Vietnam	2019	OQ832617	15.7939	105.91
DENV-3	I	Australia	2017	MT921574	-26.1772	133.417
DENV-3	I	Bangladesh	2017	LC436676	23.5067	90.3444
DENV-3	I	Bangladesh	2019	MW396466	23.5067	90.3444
DENV-3	I	China	2015	MN018370	35.7803	104.137
DENV-3	I	China	2016	MN018382	35.7803	104.137
DENV-3	I	China	2017	MN018389	35.7803	104.137
DENV-3	I	Fiji	1992	MW946691	-16.6384	179.462
DENV-3	I	French Polynesia	1996	JQ920480	-17.5408	-144.59
DENV-3	I	Indonesia	1978	MW946955	-2.44565	117.889
DENV-3	I	Indonesia	1985	OK605763	-2.44565	117.889
DENV-3	I	Indonesia	2007	KC762684	-2.44565	117.889
DENV-3	I	Indonesia	2008	KC762687	-2.44565	117.889
DENV-3	I	Indonesia	2010	KC762693	-2.44565	117.889
DENV-3	I	Indonesia	2016	KY863456	-2.44565	117.889
DENV-3	I	Malaysia	2012	MF004386	4.28556	103.78
DENV-3	I	Malaysia	2014	MH051732	4.28556	103.78
DENV-3	I	New Caledonia	1996	JQ920485	-21.2061	166.186
DENV-3	I	Papua New Guinea	2007	KY794787	-6.37625	150.401
DENV-3	I	Papua New Guinea	2008	KY794788	-6.37625	150.401
DENV-3	I	Papua New Guinea	2010	KY794786	-6.37625	150.401
DENV-3	I	Philippines	2008	KU509279	11.6978	122.622
DENV-3	I	Samoa	1995	FJ898456	-13.7518	-172.103
DENV-3	I	Singapore	2009	GU370052	1.314	103.844
DENV-3	I	Singapore	2012	KX380839	1.314	103.844
DENV-3	I	Sri Lanka	2017	MN083246	7.85769	80.7062
DENV-3	I	Thailand	2010	KU509285	13.039	101.49
DENV-3	II	Cambodia	1999	KF955461	12.1454	104.982
DENV-3	II	Cambodia	2000	FJ639719	12.1454	104.982
DENV-3	II	Cambodia	2001	KF955462	12.1454	104.982
DENV-3	II	Cambodia	2002	FJ639721	12.1454	104.982
DENV-3	II	Cambodia	2003	FJ639723	12.1454	104.982
DENV-3	II	Cambodia	2004	FJ639726	12.1454	104.982
DENV-3	II	Cambodia	2005	FJ639727	12.1454	104.982
DENV-3	II	Cambodia	2006	FJ639729	12.1454	104.982
DENV-3	II	Cambodia	2007	FJ639712	12.1454	104.982
DENV-3	II	Cambodia	2008	FJ639715	12.1454	104.982
DENV-3	II	China	2009	GU189648	35.7803	104.137
DENV-3	II	China	2012	KC261634	35.7803	104.137
DENV-3	II	China	2014	MW426463	35.7803	104.137
DENV-3	II	Laos	2010	KY849769	18.2094	103.859
DENV-3	II	Taiwan	1998	KY670634	23.4857	119.5
DENV-3	II	Thailand	1973	GQ868593	13.039	101.49
DENV-3	II	Thailand	1994	KJ737429	13.039	101.49
DENV-3	II	Thailand	1995	KY586776	13.039	101.49
DENV-3	II	Thailand	1997	MW946791	13.039	101.49
DENV-3	II	Thailand	1998	KY586718	13.039	101.49
DENV-3	II	Thailand	1999	KY586766	13.039	101.49
DENV-3	II	Thailand	2000	KY586713	13.039	101.49
DENV-3	II	Thailand	2001	FJ687448	13.039	101.49
DENV-3	II	Thailand	2002	KY586712	13.039	101.49
DENV-3	II	Thailand	2003	KY586701	13.039	101.49
DENV-3	II	Thailand	2004	KY586711	13.039	101.49
DENV-3	II	Thailand	2005	MW946914	13.039	101.49
DENV-3	II	Thailand	2006	KY586703	13.039	101.49
DENV-3	II	Thailand	2007	KY586804	13.039	101.49
DENV-3	II	Thailand	2008	KU509284	13.039	101.49
DENV-3	II	Thailand	2009	KY586809	13.039	101.49
DENV-3	II	Thailand	2011	KU509280	13.039	101.49
DENV-3	II	Vietnam	2006	EU482452	15.7939	105.91
DENV-3	II	Vietnam	2007	FJ410229	15.7939	105.91
DENV-3	II	Vietnam	2008	FJ461322	15.7939	105.91
DENV-3	III	Angola	2023	PP563771	-11.2136	17.7788
DENV-3	III	Bangladesh	2021	ON115021	23.5067	90.3444
DENV-3	III	Barbados	2007	KU509278	13.1882	-59.5353
DENV-3	III	Brazil	2002	KF955473	-14.4095	-51.3167
DENV-3	III	Brazil	2003	JF808124	-14.4095	-51.3167
DENV-3	III	Brazil	2005	JX669494	-14.4095	-51.3167
DENV-3	III	Brazil	2006	GQ868547	-14.4095	-51.3167
DENV-3	III	Brazil	2007	GU131871	-14.4095	-51.3167
DENV-3	III	Brazil	2008	FJ850094	-14.4095	-51.3167
DENV-3	III	China	2013	KF954946	35.7803	104.137
DENV-3	III	China	2019	OR053670	35.7803	104.137
DENV-3	III	Colombia	2005	GQ868576	5.92191	-74.339
DENV-3	III	Colombia	2007	FJ898445	5.92191	-74.339
DENV-3	III	Colombia	2015	MH544650	5.92191	-74.339
DENV-3	III	Gabon	2016	LC379196	-0.923745	11.474
DENV-3	III	Gabon	2017	LC379197	-0.923745	11.474
DENV-3	III	India	1966	JQ922555	21.068	82.7525
DENV-3	III	India	2005	JQ922556	21.068	82.7525
DENV-3	III	India	2009	KU509281	21.068	82.7525
DENV-3	III	India	2011	KU509286	21.068	82.7525
DENV-3	III	India	2013	KU216208	21.068	82.7525
DENV-3	III	India	2014	KX855927	21.068	82.7525
DENV-3	III	India	2016	MG721059	21.068	82.7525
DENV-3	III	India	2017	MH891766	21.068	82.7525
DENV-3	III	India	2018	OP895705	21.068	82.7525
DENV-3	III	India	2020	ON123655	21.068	82.7525
DENV-3	III	India	2022	OQ721963	21.068	82.7525
DENV-3	III	Mexico	2007	FJ898442	23.5541	-102.621
DENV-3	III	Mozambique	1985	FJ882575	-18.637	35.806
DENV-3	III	Nepal	2022	OR821726	28.3975	84.1302
DENV-3	III	Nicaragua	2008	FJ873813	12.8689	-85.0177
DENV-3	III	Nicaragua	2009	HM181978	12.8689	-85.0177
DENV-3	III	Nicaragua	2010	JF920397	12.8689	-85.0177
DENV-3	III	Nicaragua	2011	KF973476	12.8689	-85.0177
DENV-3	III	Peru	2004	KJ189266	-9.24354	-75.0195
DENV-3	III	Peru	2006	KJ189296	-9.24354	-75.0195
DENV-3	III	Peru	2007	KJ189275	-9.24354	-75.0195
DENV-3	III	Peru	2008	KJ189261	-9.24354	-75.0195
DENV-3	III	Peru	2009	KJ189292	-9.24354	-75.0195
DENV-3	III	Puerto Rico	2000	KF955465	18.2219	-66.6651
DENV-3	III	Puerto Rico	2001	KF955468	18.2219	-66.6651
DENV-3	III	Puerto Rico	2006	KF955456	18.2219	-66.6651
DENV-3	III	Saudi Arabia	2014	KJ830751	24.2221	45.0741
DENV-3	III	Senegal	2009	KU509282	14.4789	-14.5169
DENV-3	III	Singapore	2007	GU370053	1.314	103.844
DENV-3	III	Singapore	2013	KX380842	1.314	103.844
DENV-3	III	Singapore	2015	KY921907	1.314	103.844
DENV-3	III	Somalia	1993	OK605766	5.2471	46.3025
DENV-3	III	Sri Lanka	1985	FJ882574	7.85769	80.7062
DENV-3	III	Sri Lanka	1989	FJ882572	7.85769	80.7062
DENV-3	III	Sri Lanka	1993	FJ882573	7.85769	80.7062
DENV-3	III	Sri Lanka	1997	GQ252674	7.85769	80.7062
DENV-3	III	Sri Lanka	2006	KU509283	7.85769	80.7062
DENV-3	III	Thailand	2012	MH888332	13.039	101.49
DENV-3	III	Thailand	2016	LC410192	13.039	101.49
DENV-3	III	Thailand	2017	LC410195	13.039	101.49
DENV-3	III	Thailand	2023	OR418423	13.039	101.49
DENV-3	III	USA	1998	EU482558	44.2424	-119.809
DENV-3	III	USA	1999	EU529696	44.2424	-119.809
DENV-3	III	USA	2000	EU529697	44.2424	-119.809
DENV-3	III	USA	2001	FJ547079	44.2424	-119.809
DENV-3	III	USA	2002	EU687196	44.2424	-119.809
DENV-3	III	USA	2003	EU482564	44.2424	-119.809
DENV-3	III	USA	2004	EU529705	44.2424	-119.809
DENV-3	III	USA	2005	FJ182007	44.2424	-119.809
DENV-3	III	USA	2006	EU482555	44.2424	-119.809
DENV-3	III	USA	2007	EU596492	44.2424	-119.809
DENV-3	III	USA	2023	OR977095	44.2424	-119.809
DENV-3	III	Venezuela	2000	FJ639746	6.65711	-66.6147
DENV-3	III	Venezuela	2001	EU482612	6.65711	-66.6147
DENV-3	III	Venezuela	2002	FJ639775	6.65711	-66.6147
DENV-3	III	Venezuela	2003	FJ639779	6.65711	-66.6147
DENV-3	III	Venezuela	2004	EU854291	6.65711	-66.6147
DENV-3	III	Venezuela	2005	EU854292	6.65711	-66.6147
DENV-3	III	Venezuela	2006	FJ639825	6.65711	-66.6147
DENV-3	III	Venezuela	2007	EU529683	6.65711	-66.6147
DENV-3	III	Venezuela	2008	FJ639826	6.65711	-66.6147
DENV-3	V	Philippines	1964	KM190937	11.6978	122.622
DENV-3	V	USA	1963	JQ922554	44.2424	-119.809
DENV-4	I	Cambodia	2002	KF955510	12.1454	104.982
DENV-4	I	Cambodia	2007	JN638571	12.1454	104.982
DENV-4	I	Cambodia	2008	JN638570	12.1454	104.982
DENV-4	I	China	2013	MN018390	35.7803	104.137
DENV-4	I	China	2015	KY672956	35.7803	104.137
DENV-4	I	China	2016	MN018397	35.7803	104.137
DENV-4	I	China	2018	MK614089	35.7803	104.137
DENV-4	I	China	2019	MK614088	35.7803	104.137
DENV-4	I	India	1961	JF262783	21.068	82.7525
DENV-4	I	India	1979	JQ922559	21.068	82.7525
DENV-4	I	India	2009	KU509287	21.068	82.7525
DENV-4	I	India	2015	KX845005	21.068	82.7525
DENV-4	I	India	2016	MG272272	21.068	82.7525
DENV-4	I	Pakistan	2009	KF041260	30.363	68.9967
DENV-4	I	Philippines	1956	GQ868594	11.6978	122.622
DENV-4	I	Senegal	1983	OK605769	14.4789	-14.5169
DENV-4	I	Singapore	2011	KP792537	1.314	103.844
DENV-4	I	Singapore	2014	KX224312	1.314	103.844
DENV-4	I	Taiwan	2003	KY670635	23.4857	119.5
DENV-4	I	Thailand	1985	MW945503	13.039	101.49
DENV-4	I	Thailand	1993	MW945755	13.039	101.49
DENV-4	I	Thailand	1994	MW945454	13.039	101.49
DENV-4	I	Thailand	1995	KY586839	13.039	101.49
DENV-4	I	Thailand	1996	MW945485	13.039	101.49
DENV-4	I	Thailand	1999	MW945492	13.039	101.49
DENV-4	I	Thailand	2000	KY586827	13.039	101.49
DENV-4	I	Thailand	2001	KY586824	13.039	101.49
DENV-4	I	Thailand	2002	KY586823	13.039	101.49
DENV-4	I	Thailand	2003	KY586831	13.039	101.49
DENV-4	I	Thailand	2004	MW945469	13.039	101.49
DENV-4	I	Thailand	2005	MW945507	13.039	101.49
DENV-4	I	Thailand	2006	KM190936	13.039	101.49
DENV-4	I	Thailand	2007	MW945464	13.039	101.49
DENV-4	I	Thailand	2008	MW945511	13.039	101.49
DENV-4	I	Thailand	2009	MW945470	13.039	101.49
DENV-4	I	Thailand	2010	KY586829	13.039	101.49
DENV-4	I	Thailand	2011	KR922405	13.039	101.49
DENV-4	I	Thailand	2012	MW945701	13.039	101.49
DENV-4	I	Thailand	2013	MW945532	13.039	101.49
DENV-4	I	Thailand	2016	LC410196	13.039	101.49
DENV-4	I	Thailand	2017	LC410202	13.039	101.49
DENV-4	II	Australia	2016	MH382789	-26.1772	133.417
DENV-4	II	Brazil	1982	OK605768	-14.4095	-51.3167
DENV-4	II	Brazil	2010	JN559741	-14.4095	-51.3167
DENV-4	II	Brazil	2011	JQ513335	-14.4095	-51.3167
DENV-4	II	Brazil	2012	KJ579240	-14.4095	-51.3167
DENV-4	II	Brazil	2013	KP188563	-14.4095	-51.3167
DENV-4	II	China	2010	JF741967	35.7803	104.137
DENV-4	II	China	2012	KC333651	35.7803	104.137
DENV-4	II	Colombia	1982	GU289913	5.92191	-74.339
DENV-4	II	Colombia	1997	FJ024476	5.92191	-74.339
DENV-4	II	Colombia	2001	GQ868579	5.92191	-74.339
DENV-4	II	Colombia	2004	GQ868583	5.92191	-74.339
DENV-4	II	Colombia	2005	GQ868585	5.92191	-74.339
DENV-4	II	Dominica	1981	MW945720	15.4264	-61.3575
DENV-4	II	Ecuador	2006	OK605770	-1.36033	-83.8955
DENV-4	II	Ecuador	2014	KY474335	-1.36033	-83.8955
DENV-4	II	French Polynesia	2009	JQ915081	-17.5408	-144.59
DENV-4	II	French Polynesia	2010	JQ915084	-17.5408	-144.59
DENV-4	II	Haiti	1994	JF262782	19.0352	-73.115
DENV-4	II	Haiti	2014	KT276273	19.0352	-73.115
DENV-4	II	Haiti	2015	MK514144	19.0352	-73.115
DENV-4	II	Indonesia	1973	MW945636	-2.44565	117.889
DENV-4	II	Indonesia	1976	OK605767	-2.44565	117.889
DENV-4	II	Indonesia	2007	KC762694	-2.44565	117.889
DENV-4	II	Indonesia	2008	KC762698	-2.44565	117.889
DENV-4	II	Indonesia	2010	KU509288	-2.44565	117.889
DENV-4	II	Indonesia	2014	MH823210	-2.44565	117.889
DENV-4	II	Indonesia	2015	KU523872	-2.44565	117.889
DENV-4	II	Indonesia	2019	OL314735	-2.44565	117.889
DENV-4	II	Japan	2015	LC069810	33.5002	137.154
DENV-4	II	Malaysia	2013	MH888334	4.28556	103.78
DENV-4	II	Malaysia	2014	MH051734	4.28556	103.78
DENV-4	II	New Caledonia	2008	JQ915085	-21.2061	166.186
DENV-4	II	New Caledonia	2009	JQ915086	-21.2061	166.186
DENV-4	II	Nicaragua	1999	MW881266	12.8689	-85.0177
DENV-4	II	Philippines	2014	KU523871	11.6978	122.622
DENV-4	II	Puerto Rico	1998	MW945436	18.2219	-66.6651
DENV-4	II	Puerto Rico	1999	MW945437	18.2219	-66.6651
DENV-4	II	Senegal	1981	MF004387	14.4789	-14.5169
DENV-4	II	Singapore	2005	GQ398256	1.314	103.844
DENV-4	II	Singapore	2010	JX024758	1.314	103.844
DENV-4	II	Singapore	2016	KY921909	1.314	103.844
DENV-4	II	USA	1986	EU854295	44.2424	-119.809
DENV-4	II	USA	1994	FJ226067	44.2424	-119.809
DENV-4	II	USA	1995	FJ810417	44.2424	-119.809
DENV-4	II	USA	1996	FJ850058	44.2424	-119.809
DENV-4	II	USA	1998	EU854296	44.2424	-119.809
DENV-4	II	USA	1999	FJ882599	44.2424	-119.809
DENV-4	II	Venezuela	1995	JF262781	6.65711	-66.6147
DENV-4	II	Venezuela	1998	FJ639736	6.65711	-66.6147
DENV-4	II	Venezuela	1999	FJ639742	6.65711	-66.6147
DENV-4	II	Venezuela	2000	FJ850095	6.65711	-66.6147
DENV-4	II	Venezuela	2001	FJ639764	6.65711	-66.6147
DENV-4	II	Venezuela	2006	JN819406	6.65711	-66.6147
DENV-4	II	Venezuela	2007	EU854299	6.65711	-66.6147
DENV-4	II	Venezuela	2008	FJ882592	6.65711	-66.6147
DENV-4	II	Wallis and Futuna	2009	JQ915090	-13.7745	-177.163
